# Supplementary material for: Life and death of colloidal bonds control the rate-dependent rheology of gels
Source: Nat Commun. 2021 Jul 13;12:4274. doi: 10.1038/s41467-021-24416-x (PMC8277829; doi:10.1038/s41467-021-24416-x)
Supplement: Supplementary file 2 — Source Data [file 41467_2021_24416_MOESM2_ESM.xlsx]

## Sheet: Export Summary
	This document was exported from Numbers. Each table was converted to an Excel worksheet. All other objects on each Numbers sheet were placed on separate worksheets. Please be aware that formula calculations may differ in Excel.
	Numbers Sheet Name	Numbers Table Name	Excel Worksheet Name
	Figure1_a_b_c_6kT
		Table 1	Figure1_a_b_c_6kT
	Figure1_a_b_c_20kT
		Table 1	Figure1_a_b_c_20kT
	Figure2_a_b
		Table 1	Figure2_a_b
	Figure_2c
		Table 1	Figure_2c
	Figure_2d
		Fig2D	Figure_2d - Fig2D
	Figure3_a
		Table 1	Figure3_a
	Figure3_b
		Table 1	Figure3_b
	Figure3_c
		Table 1	Figure3_c
	Figure4_a_b_c
		Table 1	Figure4_a_b_c
	Fig4_d
		Fig4D	Fig4_d - Fig4D
	Fig4_d_inset
		Stress_Strain_Norm_SR_0.07	Fig4_d_inset - Stress_Strain_No

## Sheet: Figure1_a_b_c_6kT
Mn	solvent	colloid	total	Attractive_Stresses	Colloid_Phase_Hydrodynamic_Stresses	Total_Hydrodynamic_Stressess
0.00345575	0.000807276	0.0206394	0.0236511	0.0227408	0.000103085	0.000910361
0.0069115	0.00165151	0.0208478	0.0289151	0.027263	6.41511e-07	0.00165215
0.0103673	0.00234667	0.0228676	0.03163	0.0283635	0.000919862	0.00326653
0.0172788	0.00392888	0.0243067	0.0346513	0.0270796	0.00364286	0.00757174
0.0241903	0.00556219	0.0242794	0.0362573	0.0233555	0.00733965	0.0129018
0.0345575	0.00797392	0.0266517	0.0410413	0.0222357	0.0108317	0.0188056
0.069115	0.0161088	0.0379752	0.0604997	0.0254427	0.0189482	0.035057
0.103673	0.0242388	0.046563	0.0772175	0.0258947	0.027084	0.0513228
0.172788	0.0405575	0.0633416	0.110315	0.0267248	0.0430325	0.08359
0.345575	0.0819533	0.0958264	0.184196	0.0271673	0.0750749	0.157028
0.69115	0.165055	0.151935	0.323406	0.024945	0.133406	0.298461
1.03673	0.248642	0.211783	0.46684	0.020226	0.197972	0.446614
1.72788	0.426391	0.3447	0.777507	0.00854649	0.34257	0.76896
2.41903	0.606522	0.486713	1.09965	0.00221682	0.490912	1.09743
3.45575	0.905438	0.727635	1.63949	-0.00380863	0.73786	1.6433

## Sheet: Figure1_a_b_c_20kT
Mn	solvent	colloid	total	Attractive_Stresses	Colloid_Phase_Hydrodynamic_Stresses	Total_Hydrodynamic_Stressess
0.00311018	0.00258306	0.0443115	0.0468945	0.0430192	0.00129223	0.00387529
0.00518363	0.00411634	0.0469856	0.0511019	0.0438816	0.00310397	0.00722031
0.00725708	0.00552743	0.0467774	0.0523048	0.0439887	0.00278865	0.00831609
0.0103673	0.00800571	0.0506733	0.058679	0.044674	0.00599937	0.0140051
0.0207345	0.0161546	0.0573458	0.0735003	0.0487643	0.00858144	0.024736
0.0311018	0.0239532	0.0702204	0.0941735	0.053154	0.0170664	0.0410195
0.0518363	0.0401666	0.0793531	0.11952	0.0540492	0.0253039	0.0654705
0.0725708	0.0558026	0.102971	0.158773	0.0574628	0.0455079	0.10131
0.103673	0.0805043	0.123952	0.204456	0.0680058	0.0559462	0.13645
0.207345	0.158828	0.159902	0.31873	0.0740229	0.0858794	0.244708
0.311018	0.240572	0.277407	0.517979	0.0812221	0.196185	0.436757
0.518363	0.433755	0.362909	0.796664	0.0673876	0.295521	0.729276
0.725708	0.569482	0.528779	1.09826	0.0592568	0.469523	1.039
1.03673	0.78333	0.798872	1.5822	0.044434	0.754438	1.53777
2.07345	1.54861	1.54333	3.09194	0.0394142	1.50391	3.05252
3.11018	2.25085	2.16129	4.41214	0.0663127	2.09498	4.34582

## Sheet: Figure2_a_b
Mn_20kT	avg_Z_20kT	normalized_avg_Z_20kT		Mn_6kT	avg_Z_6kT	normalized_avg_Z_6kT
0.00311018	5.1437	1.01875		0.00345575	5.53827	1.02775
0.00518363	5.20828	1.03154		0.0069115	5.4889	1.01859
0.00725708	5.28527	1.04679		0.0103673	5.46985	1.01505
0.0103673	5.3002	1.04975		0.0172788	5.36128	0.994906
0.0207345	5.38127	1.06581		0.0241903	5.33003	0.989106
0.0311018	5.33181	1.05601		0.0345575	5.23991	0.972383
0.0518363	5.34035	1.0577		0.069115	5.09313	0.945143
0.0725708	5.21255	1.03239		0.103673	4.85569	0.901081
0.103673	5.20964	1.03181		0.172788	4.43038	0.822156
0.207345	4.98623	0.987566		0.345575	3.8413	0.712839
0.311018	4.80374	0.951422		0.69115	3.17215	0.588664
0.518363	4.0224	0.79667		1.03673	2.74371	0.509157
0.725708	3.37273	0.667999		1.72788	2.39756	0.44492
1.03673	2.84311	0.563102		2.41903	2.09357	0.388509
2.07345	2.38582	0.472533		3.45575	1.93996	0.360003
3.11018	2.30571	0.456666		0	0	0

## Sheet: Figure_2c
Z(Contact Number)	Z_Probability(Mn=0.01)	Z_Probability(Mn=0.7)	Z_Probability(Mn=1.6)	Normalized_Load_Bearing(Mn=0.01)	Normalized_Load_Bearing(Mn=0.7)	Normalized_Load_Bearing(Mn=1.6)
0	0.00436342	0.06217	0.121633	0.00110963	0.0325958	0.0998518
1	0.0174343	0.128306	0.210676	0.0179031	0.108092	0.193355
2	0.0466062	0.186017	0.2297	0.0625779	0.182003	0.232372
3	0.0920974	0.206302	0.193877	0.0948526	0.214767	0.210211
4	0.157476	0.178648	0.132289	0.162671	0.195393	0.148386
5	0.189329	0.124485	0.0697615	0.227625	0.139434	0.0682901
6	0.187603	0.0716742	0.0290992	0.224477	0.0818681	0.0317624
7	0.145549	0.0312803	0.0107146	0.117215	0.0342764	0.0144018
8	0.0944391	0.00931983	0.00196354	0.0607934	0.00982533	0.000948279
9	0.0479637	0.00166425	0.000281198	0.0221059	0.00186192	0.000414132
10	0.0141811	0.000129044	4.84825e-06	0.00747043	-0.000137682	6.88623e-06
11	0.00258412	4.55508e-06	0	0.00104155	2.09116e-05	0
12	0.000373315	0	0	0.000157586	0	0

## Sheet: Figure_2d - Fig2D
Z	Normalized_avg_Load_Bearing.Mn.0.01.	Normalized_avg_Load_Bearing.Mn.0.7.	Normalized_avg_Load_Bearing.Mn.1.6.
0	0.021009	0.0216113	0.0623595
1	0.245856	0.101804	0.1002
2	0.168191	0.133345	0.116372
3	0.0468927	0.113917	0.123819
4	0.0985233	0.104526	0.130086
5	0.145896	0.0997756	0.133221
6	0.207849	0.108377	0.135854
7	-0.168188	0.120147	0.13033
8	-0.00337561	0.0141157	0.0125389

## Sheet: Figure3_a
Normalized_lifetime_Mn0.01	Normalized_lifetime_Mn0.25	Normalized_lifetime_Mn1.05	Prof_lifetime_Mn0.01	Prob_lifetime_Mn0.25	Prob_lifetime_Mn1.05
1.4922	0.250844	0.0617462	0.0172932	0.112719	0.30646
2.9844	0.125422	0.0308731	0.0113238	0.152169	0.357136
4.4766	0.376266	0.123492	0.00963036	0.0979565	0.2614
5.9688	0.501688	0.0926193	0.008699	0.0890296	0.278607
7.461	0.62711	0.185239	0.00820613	0.0832238	0.2385
8.9532	0.752532	0.154365	0.00778101	0.0792713	0.248109
10.4454	0.877953	0.246985	0.00762761	0.0757137	0.224366
11.9376	1.00338	0.216112	0.00736308	0.0736607	0.230052
13.4298	1.1288	0.308731	0.00729092	0.0716375	0.214391
14.922	1.25422	0.277858	0.00715443	0.0701954	0.218075
16.4142	1.37964	0.370477	0.00711128	0.0685968	0.206868
17.9064	1.50506	0.339604	0.00700052	0.0680113	0.209142
19.3986	1.63049	0.432223	0.0070226	0.0668701	0.201212
20.8908	1.75591	0.40135	0.00691083	0.0661848	0.202713
22.383	1.88133	0.493969	0.00693114	0.0654355	0.19646
23.8752	2.00675	0.463096	0.00686781	0.0651569	0.197494
25.3674	2.13217	0.555716	0.00688068	0.0644567	0.192756
26.8596	2.25759	0.524843	0.0067978	0.0639993	0.193085
28.3518	2.38302	0.617462	0.00685734	0.0636745	0.189478
29.844	2.50844	0.586589	0.0067534	0.0635211	0.189486
31.3362	2.63386	0.679208	0.00680146	0.0628268	0.186641
32.8284	2.75928	0.648335	0.00674091	0.0629683	0.186533
34.3206	2.8847	0.740954	0.00676841	0.0625169	0.184397
35.8128	3.01013	0.710081	0.00668818	0.0624812	0.184035
37.305	3.13555	0.8027	0.00675453	0.0619255	0.182281
38.7972	3.26097	0.771827	0.00665702	0.0620938	0.181904
40.2894	3.38639	0.864446	0.00670559	0.0618212	0.18047
41.7816	3.51181	0.833573	0.00664516	0.061559	0.180022
43.2738	3.63724	0.926193	0.00667771	0.0614979	0.17717
44.766	3.76266	0.89532	0.00659975	0.0614949	0.180086
46.2582	3.88808	0.987939	0.00666434	0.0612685	0.177379
47.7504	4.0135	0.957066	0.00657818	0.0610361	0.176894
49.2426	4.13892	1.04969	0.00663116	0.0610405	0.176218
50.7348	4.26435	1.01881	0.00654702	0.0609839	0.175423
52.227	4.38977	1.11143	0.0065807	0.0606144	0.175005
53.7192	4.51519	1.08056	0.00651624	0.0607783	0.174131
55.2114	4.64061	1.17318	0.00657073	0.0606383	0.173941
56.7036	4.76603	1.1423	0.00648924	0.0605236	0.172865
58.1958	4.89146	1.23492	0.00651851	0.0602092	0.172865
59.688	5.01688	1.20405	0.00647776	0.0603224	0.171913
61.1802	5.1423	1.29667	0.0064847	0.0602465	0.171943
62.6724	5.26772	1.2658	0.00642781	0.0599366	0.17098
64.1646	5.39314	1.35842	0.0064707	0.0600572	0.171036
65.6568	5.51856	1.32754	0.00639602	0.0599798	0.170226
67.149	5.64399	1.42016	0.0064384	0.0598963	0.170304
68.6412	5.76941	1.38929	0.00636536	0.0595701	0.169449
70.1334	5.89483	1.48191	0.00638807	0.0597086	0.169573
71.6256	6.02025	1.45104	0.0063337	0.0596029	0.168718
73.1178	6.14567	1.54365	0.00637974	0.0593094	0.168822
74.61	6.2711	1.51278	0.00630052	0.0593958	0.168132
76.1022	6.39652	1.6054	0.006326	0.0593034	0.168068
77.5944	6.52194	1.57453	0.00628993	0.0591872	0.16743
79.0866	6.64736	1.66715	0.00629421	0.0589295	0.167321
80.5788	6.77278	1.63627	0.00623808	0.0590323	0.166814
82.071	6.89821	1.72889	0.00627731	0.0589205	0.166754
83.5632	7.02363	1.69802	0.00620654	0.0586628	0.166179
85.0554	7.14905	1.79064	0.00624855	0.0586985	0.167848
86.5476	7.27447	1.75977	0.00617891	0.058624	0.165649
88.0398	7.39989	1.85239	0.00619985	0.0585034	0.165623
89.532	7.52532	1.82151	0.006147	0.058195	0.163379
91.0242	7.65074	1.91413	0.00618598	0.0583261	0.165007
92.5164	7.77616	1.88326	0.00611559	0.0581846	0.164529
94.0086	7.90158	1.97588	0.0061364	0.0578538	0.164521
95.5008	8.027	1.945	0.00610234	0.0579924	0.163988
96.993	8.15243	2.03762	0.00610449	0.0578374	0.164032
98.4852	8.27785	2.00675	0.00606664	0.0578523	0.163465
99.9774	8.40327	2.09937	0.00607118	0.0574128	0.163446
101.47	8.52869	2.0685	0.00601782	0.0576557	0.162931
102.962	8.65411	2.16112	0.00604103	0.0573696	0.162871
104.454	8.77953	2.13024	0.00600445	0.0572594	0.162416
105.946	8.90496	2.22286	0.0060047	0.0571715	0.162334
107.438	9.03038	2.19199	0.00595651	0.0572311	0.161893
108.931	9.1558	2.28461	0.00598868	0.056954	0.161837
110.423	9.28122	2.25374	0.00592662	0.0568065	0.161359
111.915	9.40664	2.34635	0.00593595	0.0567558	0.161344
113.407	9.53207	2.31548	0.00591539	0.0567424	0.160945
114.899	9.65749	2.4081	0.00590719	0.056361	0.160919
116.392	9.78291	2.37723	0.00586442	0.0565458	0.160445
117.884	9.90833	2.46985	0.00589344	0.0563089	0.160407
119.376	10.0338	2.43897	0.00583743	0.0563431	0.159978
120.868	10.1592	2.53159	0.00586064	0.0559037	0.159896
122.36	10.2846	2.50072	0.00580677	0.0561003	0.159463
123.853	10.41	2.59334	0.00580829	0.0558292	0.159467
125.345	10.5354	2.56247	0.00577196	0.0556653	0.158974
126.837	10.6609	2.65509	0.00579466	0.0556146	0.158978
128.329	10.7863	2.62421	0.00574206	0.05564	0.158507
129.821	10.9117	2.71683	0.00574622	0.055348	0.158447
131.314	11.0371	2.68596	0.00572869	0.0552198	0.158033
132.806	11.1626	2.77858	0.00571304	0.0551021	0.157936
134.298	11.288	2.7477	0.00569576	0.0551766	0.157495
135.79	11.5388	2.84032	0.00568264	0.0548936	0.157391
137.282	11.4134	2.80945	0.00564417	0.0546686	0.15695
138.775	11.7897	2.90207	0.00566637	0.0547401	0.156943
140.267	11.6642	2.8712	0.00560985	0.0545867	0.156473
141.759	12.0405	2.96382	0.00561944	0.0545196	0.156372
143.251	11.9151	2.93294	0.00558046	0.0541159	0.155845
144.743	12.2913	3.02556	0.00560456	0.0541382	0.155845
146.236	12.1659	2.99469	0.00554792	0.0540578	0.155222
147.728	12.5422	3.08731	0.00555498	0.0541084	0.1553
149.22	12.4168	3.05644	0.00553177	0.0538596	0.154673
150.712	12.793	3.14906	0.00552634	0.0536317	0.154699
152.204	12.6676	3.11818	0.00548232	0.0536347	0.154199
153.697	13.0439	3.2108	0.00551587	0.0536019	0.154147
155.189	12.9185	3.17993	0.00544901	0.0534052	0.153706
156.681	13.2947	3.27255	0.00546781	0.0533382	0.153628
158.173	13.1693	3.24167	0.00543211	0.0530209	0.153202
159.665	13.5456	3.33429	0.00543905	0.0531326	0.152974
161.158	13.4201	3.30342	0.00538253	0.0529583	0.152616
162.65	13.7964	3.39604	0.00542063	0.0528987	0.152426
164.142	13.671	3.36517	0.00535402	0.0525188	0.152064
165.634	14.0473	3.45779	0.0053901	0.0525292	0.151955
167.126	13.9218	3.42691	0.00532034	0.05241	0.151526
168.619	14.2981	3.51953	0.00534431	0.0524637	0.151451
170.111	14.1727	3.48866	0.00530798	0.0521732	0.150959
171.603	14.5489	3.58128	0.00530874	0.0519825	0.152463
173.095	14.4235	3.55041	0.00526156	0.051981	0.150443
174.587	14.7998	3.64302	0.0052965	0.0518812	0.150328
176.08	14.6744	3.61215	0.00522787	0.0517858	0.148405
177.572	15.0506	3.70477	0.00524945	0.0516651	0.149771
179.064	14.9252	3.6739	0.00519621	0.051391	0.149435
180.556	15.3015	3.76652	0.00523216	0.0514014	0.149226
182.048	15.1761	3.73564	0.0051677	0.0513463	0.148816
183.541	15.5523	3.82826	0.00518561	0.0511407	0.14864
185.033	15.4269	3.79739	0.00515597	0.0509336	0.148252
186.525	15.8032	3.89001	0.00515282	0.0506878	0.148032
188.017	15.6777	3.85914	0.00511548	0.0508711	0.147763
189.509	16.054	3.95176	0.00513755	0.0506402	0.147494
191.002	15.9286	3.92088	0.00508684	0.0506416	0.147203
192.494	16.3049	4.0135	0.00508962	0.0502573	0.146889
193.986	16.1794	3.98263	0.00507195	0.0503735	0.146747
195.478	16.5557	4.07525	0.00506161	0.0501738	0.146243
196.97	16.4303	4.04437	0.00504307	0.0501053	0.146172
198.463	16.8065	4.13699	0.00503588	0.0499131	0.145635
199.955	16.6811	4.10612	0.00499727	0.0496718	0.14559
201.447	17.0574	4.19874	0.00501847	0.0497194	0.145038
202.939	16.932	4.16787	0.00497305	0.0495869	0.145019
204.431	17.3082	4.26049	0.00497255	0.0494662	0.14444
205.924	17.1828	4.22961	0.00494442	0.049131	0.144444
207.416	17.5591	4.32223	0.00495867	0.0490461	0.143806
208.908	17.4336	4.29136	0.00491175	0.0490565	0.143832
210.4	17.8099	4.38398	0.00491931	0.0490073	0.143212
211.892	17.6845	4.35311	0.00490178	0.0488539	0.143283
213.385	18.0608	4.44572	0.00488967	0.0485723	0.142648
214.877	17.9353	4.41485	0.00485775	0.0485991	0.142656
216.369	18.3116	4.50747	0.00488059	0.0485008	0.142014
217.861	18.1862	4.4766	0.00482849	0.0483652	0.142002
219.353	18.5624	4.56922	0.00484211	0.0482609	0.141383
220.845	18.437	4.53834	0.00481549	0.0479704	0.141461
222.338	18.8133	4.63096	0.004816	0.0480598	0.140793
223.83	18.6879	4.60009	0.00477588	0.0478766	0.140823
225.322	19.0641	4.69271	0.00480313	0.0478319	0.140132
226.814	18.9387	4.66184	0.00474876	0.0474654	0.140218
228.306	19.315	4.75446	0.00475974	0.0474147	0.139479
229.799	19.1896	4.72358	0.00473728	0.0474102	0.139628
231.291	19.5658	4.8162	0.0047311	0.0473402	0.138893
232.783	19.4404	4.78533	0.00469641	0.0471808	0.139053
234.275	19.8167	4.87795	0.00472	0.0469797	0.138333
235.767	19.6912	4.84707	0.00467143	0.0469112	0.1384
237.26	20.0675	4.93969	0.00469262	0.0469439	0.137672
238.752	19.9421	4.90882	0.00464633	0.0467041	0.137788
240.244	20.3184	5.00144	0.00465049	0.0467517	0.137108
241.736	20.1929	4.97057	0.00463157	0.0462944	0.137272
243.228	20.5692	5.06319	0.00462791	0.0465	0.136533
244.721	20.4438	5.03231	0.00458868	0.0462229	0.136709
246.213	20.82	5.12493	0.00460243	0.0462899	0.135921
247.705	20.6946	5.09406	0.00457228	0.0458221	0.136156
249.197	21.0709	5.18668	0.00457922	0.0458772	0.1352
250.689	20.9455	5.15581	0.00453229	0.0457953	0.135581
252.182	21.3217	5.24843	0.00456572	0.0458385	0.134625
253.674	21.1963	5.21755	0.00450567	0.045545	0.135021
255.166	21.4471	5.31017	0.00452674	0.0453469	0.133957
256.658	21.5726	5.2793	0.00449419	0.0454362	0.134443
258.15	21.698	5.37192	0.00449999	0.0451085	0.133345
259.643	21.8234	5.34104	0.00445458	0.0453588	0.133834
261.135	21.9488	5.43366	0.00448927	0.0447092	0.13274
262.627	22.0743	5.40279	0.0044267	0.0450966	0.133225
264.119	22.1997	5.49541	0.00445117	0.0446794	0.132173
265.611	22.3251	5.46454	0.00441623	0.0448627	0.132598
267.104	22.4505	5.55716	0.00442784	0.0443293	0.131594
268.596	22.5759	5.52628	0.00438797	0.0446511	0.132005
270.088	22.7014	5.6189	0.00439693	0.0442578	0.130967
271.58	22.8268	5.58803	0.00435152	0.0442757	0.131407
273.072	22.9522	5.68065	0.00438709	0.0440492	0.13037
274.565	23.0776	5.64978	0.00432654	0.0442459	0.130832
276.057	23.2031	5.74239	0.00434698	0.043784	0.12972
277.549	23.3285	5.71152	0.00431191	0.0438883	0.130269
279.041	23.4539	5.80414	0.00432339	0.0435829	0.1291
280.533	23.5793	5.77327	0.00427406	0.0438198	0.129649
282.026	23.7047	5.86589	0.00429702	0.0432075	0.128559
283.518	23.8302	5.83501	0.00426422	0.0435963	0.129067
285.01	23.9556	5.92763	0.00427166	0.0431047	0.128006
286.502	24.081	5.89676	0.0042236	0.0434041	0.128533
287.994	24.2064	5.98938	0.00426044	0.0427337	0.127357
289.487	24.3319	5.95851	0.00419749	0.0431658	0.127935
290.979	24.4573	6.05113	0.00422171	0.0426458	0.126823
292.471	24.5827	6.02025	0.0041879	0.0428052	0.127383
293.963	24.7081	6.11287	0.00419761	0.0424089	0.126226
295.455	24.8335	6.082	0.00414867	0.042771	0.126815
296.948	24.959	6.17462	0.00418714	0.0421378	0.125695
298.44	25.0844	6.14374	0.00412785	0.0424373	0.126259
299.932	25.2098	6.23636	0.00416128	0.0419203	0.125083
301.424	25.3352	6.20549	0.00410439	0.042406	0.125666
302.916	25.4607	6.29811	0.00412344	0.0415523	0.124534
304.409	25.5861	6.26724	0.00407777	0.0421974	0.125184
305.901	25.7115	6.35986	0.00411082	0.0414972	0.123918
307.393	25.8369	6.32898	0.00405746	0.0419769	0.124628
308.885	25.9623	6.4216	0.00408837	0.0411203	0.122197
310.377	26.0878	6.39073	0.00403223	0.0417668	0.12524
311.87	26.2132	6.48335	0.0040528	0.0410711	0.122813
313.362	26.3386	6.45248	0.0040094	0.0414346	0.123474
314.854	26.464	6.54509	0.0040398	0.0408759	0.12228
316.346	26.5894	6.51422	0.00398669	0.0413735	0.122892
317.838	26.7149	6.60684	0.00401344	0.0406942	0.121686
319.331	26.8403	6.57597	0.00396487	0.04101	0.122354
320.823	26.9657	6.66859	0.00397862	0.0405169	0.121171
322.315	27.0911	6.63771	0.00394115	0.0409877	0.121764
323.807	27.2166	6.73033	0.00396714	0.040131	0.120641
325.299	27.342	6.69946	0.00391908	0.0407806	0.121264
326.792	27.4674	6.79208	0.00393497	0.0400789	0.120066
328.284	27.5928	6.76121	0.00390835	0.0405616	0.120768
329.776	27.7182	6.85383	0.00390697	0.0397496	0.119495
331.268	27.8437	6.82295	0.00388666	0.0403873	0.120286
332.76	27.9691	6.91557	0.00388388	0.0396498	0.118871
334.253	28.0945	6.8847	0.00385461	0.0400595	0.119741
335.745	28.2199	6.97732	0.00386155	0.0394338	0.118378
337.237	28.3454	6.94645	0.00384553	0.0400133	0.119192
338.729	28.4708	7.03906	0.00384364	0.0392163	0.117822
340.221	28.5962	7.00819	0.00382005	0.0397124	0.11858
341.714	28.7216	7.10081	0.00382106	0.0390301	0.11724
343.206	28.847	7.06994	0.00378675	0.0396617	0.118039
344.698	28.9725	7.16256	0.00379873	0.0387112	0.117871
346.19	29.0979	7.13168	0.00377766	0.039477	0.117516
347.682	29.2233	7.2243	0.00377615	0.0386338	0.116194
349.175	29.3487	7.19343	0.00375609	0.0393087	0.115799
350.667	29.4742	7.28605	0.00375824	0.0383388	0.115675
352.159	29.5996	7.25518	0.0037214	0.0390911	0.116407
353.651	29.725	7.3478	0.00373427	0.0382643	0.115149
355.143	29.8504	7.31692	0.00371055	0.0387589	0.115888
356.636	29.9758	7.40954	0.00371068	0.038087	0.114626
358.128	30.1013	7.37867	0.00367889	0.0387023	0.115343
359.62	30.2267	7.47129	0.00370223	0.0379365	0.114085
361.112	30.3521	7.44041	0.0036553	0.0383701	0.114828
362.604	30.4775	7.53303	0.00368192	0.0377652	0.113506
364.097	30.6029	7.50216	0.00363247	0.0383105	0.114298
365.589	30.7284	7.59478	0.00365063	0.0374211	0.112991
367.081	30.8538	7.56391	0.00361216	0.0381183	0.113764
368.573	30.9792	7.65653	0.00364016	0.0373779	0.112539
370.065	31.1046	7.62565	0.00359399	0.0379306	0.113256
371.558	31.2301	7.71827	0.00361783	0.0370739	0.111979
373.05	31.3555	7.6874	0.00357343	0.0377756	0.112707
374.542	31.4809	7.78002	0.00358995	0.0370173	0.111487
376.034	31.6063	7.74915	0.00355211	0.0374568	0.112147
377.526	31.7317	7.84176	0.003581	0.036849	0.111031
379.019	31.8572	7.81089	0.00353407	0.0374121	0.111565
380.511	31.9826	7.90351	0.00356283	0.0366359	0.110516
382.003	32.108	7.87264	0.00351225	0.0371052	0.110979
383.495	32.2334	7.96526	0.00353054	0.0364378	0.109952
384.987	32.3589	7.93438	0.00349181	0.0370278	0.110423
386.48	32.4843	8.027	0.00351893	0.0361786	0.1094
387.972	32.6097	7.99613	0.00347377	0.0368609	0.10993
389.464	32.7351	8.08875	0.00348639	0.036116	0.108799
390.956	32.8605	8.05788	0.00346544	0.0367104	0.109403
392.448	32.986	8.1505	0.00346557	0.0357927	0.108302
393.941	33.1114	8.11962	0.0034464	0.0365391	0.108885
395.433	33.2368	8.21224	0.00344375	0.0357257	0.107847
396.925	33.3622	8.18137	0.00341789	0.0362218	0.10847
398.417	33.4877	8.27399	0.00342445	0.0355662	0.107305
399.909	33.6131	8.24311	0.00340943	0.0361964	0.107895
401.402	33.7385	8.33573	0.0034059	0.0353696	0.106824
402.894	33.8639	8.30486	0.00338824	0.0359044	0.107365
404.386	33.9893	8.39748	0.00338976	0.0352176	0.106338
405.878	34.1148	8.36661	0.00336137	0.0358731	0.106902
407.37	34.2402	8.45923	0.00337184	0.0349241	0.105808
408.863	34.3656	8.42835	0.00335279	0.0356467	0.106402
410.355	34.491	8.52097	0.0033504	0.0348586	0.105334
411.847	34.6165	8.4901	0.00332693	0.0354798	0.105932
413.339	34.7419	8.58272	0.00334043	0.0345845	0.104942
414.831	34.8673	8.55185	0.00330814	0.0352847	0.105345
416.324	34.9927	8.64446	0.00331142	0.0345234	0.104442
417.816	35.1181	8.61359	0.00329868	0.035015	0.10486
419.308	35.2436	8.70621	0.00329161	0.0343357	0.104016
420.8	35.369	8.67534	0.00327092	0.0349286	0.104308
422.292	35.4944	8.76796	0.00328177	0.0341718	0.103535
423.785	35.6198	8.73708	0.00325074	0.0346679	0.103815
425.277	35.7452	8.8297	0.00325515	0.0340198	0.103094
426.769	35.8707	8.79883	0.00324304	0.0346262	0.103232
428.261	35.9961	8.89145	0.00323169	0.0337591	0.102676
429.753	36.1215	8.86058	0.00321529	0.0344697	0.102814
431.246	36.2469	8.9532	0.003225	0.0337055	0.102265
432.738	36.3724	8.92232	0.00319435	0.0343372	0.102269
434.23	36.4978	9.01494	0.00321062	0.033415	0.101896
435.722	36.6232	8.98407	0.00317871	0.0341926	0.101776
437.214	36.7486	9.07669	0.00318085	0.0333926	0.101463
438.707	36.874	9.04582	0.0031613	0.0338947	0.101332
440.199	36.9995	9.13843	0.00317126	0.0332213	0.101015
441.691	37.1249	9.10756	0.00314263	0.0338157	0.100877
443.183	37.2503	9.20018	0.00315209	0.0331081	0.100627
444.675	37.3757	9.16931	0.00312472	0.0335446	0.100414
446.168	37.5012	9.26193	0.00312724	0.0329531	0.100167
447.66	37.6266	9.23105	0.00310453	0.033488	0.100011
449.152	37.752	9.32367	0.00311916	0.0327043	0.0997082
450.644	37.8774	9.2928	0.00308473	0.0333062	0.0995589
452.136	38.0028	9.38542	0.00309507	0.0326805	0.099305
453.629	38.1283	9.35455	0.00307451	0.0331364	0.0991855
455.121	38.2537	9.44717	0.00307955	0.032387	0.098913
456.613	38.3791	9.41629	0.00304865	0.0330097	0.0987674
458.105	38.5045	9.50891	0.0030711	0.0323334	0.0984202
459.597	38.63	9.47804	0.00303301	0.0327386	0.0983082
461.09	38.7554	9.57066	0.00304802	0.0321888	0.0979797
462.582	38.8808	9.53978	0.00302619	0.0327058	0.0978453
464.074	39.0062	9.6324	0.00302859	0.0320339	0.0975877
465.566	39.1316	9.60153	0.00300046	0.0324689	0.0973861
467.058	39.2571	9.69415	0.00302127	0.0318685	0.0971658
468.551	39.3825	9.66328	0.00298318	0.0324496	0.0969045
470.043	39.5079	9.7559	0.00299491	0.0315899	0.0967365
471.535	39.6333	9.72502	0.00297535	0.0322961	0.0965424
473.027	39.7587	9.81764	0.002978	0.0315467	0.0963482
474.519	39.8842	9.78677	0.00295681	0.0321218	0.0960981
476.012	40.0096	9.87939	0.00296324	0.0313099	0.0958928
477.504	40.135	9.84852	0.00292994	0.0319952	0.0956763
478.996	40.2604	9.94113	0.00294722	0.0312637	0.0954672
480.488	40.3859	9.91026	0.00292275	0.0317091	0.0952432
481.98	40.5113	10.0029	0.00293032	0.0311162	0.0951088
483.473	40.6367	9.97201	0.00290673	0.0316778	0.0948213
484.965	40.7621	10.0646	0.0029143	0.0309896	0.0947915
486.457	40.8875	10.0338	0.00288163	0.0314141	0.0944517
487.949	41.013	10.1264	0.00290118	0.0308644	0.0943733
489.441	41.1384	10.0955	0.00287519	0.0313784	0.0940859
490.934	41.2638	10.1881	0.00287986	0.0306335	0.0939515
492.426	41.3892	10.1572	0.00285299	0.0312383	0.0936603
493.918	41.5147	10.2499	0.00287078	0.0305828	0.0935782
495.41	41.6401	10.219	0.00283697	0.0310864	0.0932646
496.902	41.7655	10.3116	0.00284908	0.0303609	0.0931675
498.395	41.8909	10.2807	0.00282839	0.0309493	0.0929174
499.887	42.0163	10.3734	0.00283445	0.030346	0.0926598
501.379	42.1418	10.3425	0.00280253	0.0306797	0.0924731
502.871	42.2672	10.4351	0.00282335	0.0302163	0.0922416
504.363	42.3926	10.4042	0.00278853	0.0306573	0.091999
505.856	42.518	10.4969	0.00280758	0.0300703	0.0917713
507.348	42.6435	10.466	0.00277402	0.0304145	0.0915435
508.84	42.7689	10.5586	0.00278361	0.0299333	0.0912897
510.332	42.8943	10.5277	0.00275724	0.0304145	0.0911553
511.824	43.0197	10.6203	0.0027749	0.0296517	0.0909201
513.317	43.1451	10.5895	0.00274147	0.0302774	0.0907483
514.809	43.2706	10.6821	0.0027585	0.0296279	0.0905691
516.301	43.396	10.6512	0.00272608	0.0301538	0.0903601
517.793	43.5214	10.7438	0.00273807	0.0293865	0.0901398
519.285	43.6468	10.713	0.00271296	0.0300152	0.0899345
520.778	43.7723	10.7747	0.00273214	0.0293537	0.0895761
522.27	43.8977	10.8056	0.00269947	0.0297724	0.0897254
523.762	44.0231	10.8365	0.00271852	0.0292241	0.0891841
525.254	44.1485	10.8673	0.00268546	0.0297694	0.0893446
526.746	44.2739	10.8982	0.00269467	0.0290945	0.0888556
528.239	44.3994	10.9291	0.0026731	0.0295146	0.0889414
529.731	44.5248	10.9599	0.0026895	0.0289679	0.0884412
531.223	44.6502	10.9908	0.00265809	0.0294714	0.0885606
532.715	44.7756	11.0217	0.00266591	0.0287384	0.0880679
534.207	44.901	11.0526	0.00264901	0.0293478	0.0881761
535.7	45.0265	11.0834	0.0026509	0.0287235	0.0877169
537.192	45.1519	11.1143	0.00263614	0.0292033	0.0877505
538.684	45.2773	11.1452	0.00263147	0.0285016	0.0873511
540.176	45.4027	11.1761	0.0026157	0.0290662	0.087366
541.668	45.5282	11.2069	0.00261772	0.0284747	0.0869441
543.161	45.6536	11.2378	0.00261015	0.0288338	0.0869516
544.653	45.779	11.2687	0.00260624	0.0283436	0.0865297
546.145	45.9044	11.2996	0.00259666	0.0287682	0.0866193
547.637	46.0298	11.3304	0.00258959	0.0282379	0.0860631
549.129	46.1553	11.3613	0.00257281	0.0285209	0.0862087
550.622	46.2807	11.3922	0.00257332	0.0280859	0.0856562
552.114	46.4061	11.423	0.00256562	0.0284658	0.0858279
553.606	46.5315	11.4539	0.00256058	0.0278684	0.0852754
555.098	46.657	11.4848	0.00254922	0.0283213	0.0854844
556.59	46.7824	11.5157	0.0025472	0.027846	0.0848423
558.083	46.9078	11.5465	0.00252513	0.0281798	0.0850999
559.575	47.0332	11.5774	0.00253207	0.0276166	0.0844354
561.067	47.1586	11.6083	0.00252021	0.0280442	0.084749
562.559	47.2841	11.6392	0.00251529	0.0275838	0.0840845
564.051	47.4095	11.67	0.00249965	0.0278446	0.0843495
565.544	47.5349	11.7009	0.00250835	0.0274721	0.0836701
567.036	47.6603	11.7318	0.00248451	0.0278148	0.0839762
568.528	47.7858	11.7626	0.00248527	0.0273797	0.0833117
570.02	47.9112	11.7935	0.00248262	0.0276151	0.0836365
571.512	48.0366	11.8244	0.00247139	0.0272591	0.0830429
573.005	48.162	11.8553	0.00246369	0.0276002	0.0832146
574.497	48.2874	11.8861	0.00246294	0.0270371	0.0826957
575.989	48.4129	11.917	0.0024531	0.0274587	0.0828413
577.481	48.5383	11.9479	0.00245461	0.0269939	0.0822999
578.973	48.6637	11.9788	0.00243973	0.0273261	0.0824717
580.466	48.7891	12.0096	0.00242989	0.0267823	0.081908
581.958	48.9146	12.0405	0.00242408	0.027192	0.0820648
583.45	49.04	12.0714	0.00242345	0.0267257	0.0815458
584.942	49.1654	12.1023	0.00241096	0.0269775	0.0817624
586.434	49.2908	12.1331	0.00240756	0.0266095	0.0811986
587.927	49.4162	12.164	0.002401	0.0269641	0.0814376
589.419	49.5417	12.1949	0.00238813	0.026462	0.0808813
590.911	49.6671	12.2257	0.00238725	0.0267659	0.0810232
592.403	49.7925	12.2566	0.00237955	0.0263339	0.0805192
593.895	49.9179	12.2875	0.0023793	0.0267332	0.080717
595.388	50.0433	12.3184	0.00236568	0.0260925	0.0801645
596.88	50.1688	12.3492	0.00236631	0.0266199	0.080381
598.372	50.2942	12.3801	0.00234196	0.0260866	0.0797613
599.864	50.4196	12.411	0.00235912	0.0264933	0.0800339
601.356	50.545	12.4419	0.00233111	0.0258735	0.0793955
602.849	50.6705	12.4727	0.00233742	0.0263592	0.0796904
604.341	50.7959	12.5036	0.002319	0.0258869	0.0790744
605.833	50.9213	12.5345	0.00233098	0.0261521	0.0793096
607.325	51.0467	12.5653	0.00230361	0.0257782	0.0787608
608.817	51.1721	12.5962	0.00231181	0.0261343	0.0789587
610.31	51.2976	12.6271	0.00229642	0.0256516	0.0784957
611.802	51.423	12.658	0.00230046	0.0259436	0.0786675
613.294	51.5484	12.6888	0.00228481	0.0255443	0.0781374
614.786	51.6738	12.7197	0.00229087	0.0259361	0.0782829
616.278	51.7993	12.7506	0.00226476	0.0253223	0.0777939
617.771	51.9247	12.7815	0.00228456	0.0258333	0.0787421
619.263	52.0501	12.8123	0.00225416	0.0252836	0.0767224
620.755	52.1755	12.8432	0.00226476	0.0257067	0.077723
622.247	52.3009	12.8741	0.00224104	0.0251212	0.0771331
623.739	52.4264	12.905	0.00226122	0.0256098	0.077428
625.232	52.5518	12.9358	0.00222943	0.0251018	0.0767859
626.724	52.6772	12.9667	0.00224356	0.0253879	0.0771294
628.216	52.8026	12.9976	0.00222287	0.0249797	0.0765395
629.708	52.9281	13.0284	0.00223032	0.0253759	0.0768307
631.2	53.0535	13.0593	0.00221329	0.0248813	0.0761811
632.693	53.1789	13.0902	0.00221632	0.0251703	0.0765694
634.185	53.3043	13.1211	0.00219739	0.0247756	0.0758526
635.677	53.4297	13.1519	0.00221076	0.025145	0.0762035
637.169	53.5552	13.1828	0.0021873	0.0245804	0.0755278
638.661	53.6806	13.2137	0.00219247	0.0250422	0.0759235
640.154	53.806	13.2446	0.00217469	0.0245536	0.0752217
641.646	53.9314	13.2754	0.00218743	0.0249424	0.0755987
643.138	54.0568	13.3063	0.00216371	0.0243554	0.0749006
644.63	54.1823	13.3372	0.00217166	0.0248426	0.0753374
646.122	54.3077	13.368	0.00216258	0.0243435	0.0746505
647.614	54.4331	13.3989	0.00215778	0.0246459	0.0750574
649.107	54.5585	13.4298	0.00214983	0.0242139	0.0742361
650.599	54.684	13.4607	0.00214996	0.0246519	0.0747625
652.091	54.8094	13.4915	0.00212952	0.0241081	0.0739822
653.583	54.9348	13.5224	0.00213684	0.0244701	0.0744489
655.075	55.0602	13.5533	0.00212473	0.0240008	0.0743705
656.568	55.1856	13.5842	0.00212624	0.0244403	0.073411
658.06	55.3111	13.615	0.00211048	0.0238087	0.0733476
659.552	55.4365	13.6459	0.00212511	0.0243182	0.073874
661.044	55.5619	13.6768	0.00209559	0.023764	0.0730638
662.536	55.6873	13.7077	0.00211212	0.0242258	0.0735268
664.029	55.8128	13.7385	0.00208348	0.0235912	0.0727577
665.521	55.9382	13.7694	0.00209521	0.0241156	0.073299
667.013	56.0636	13.8003	0.00208096	0.0235777	0.0724665
668.505	56.189	13.8311	0.00208298	0.0239144	0.0730377
669.997	56.3144	13.862	0.00206191	0.0234794	0.0721604
671.49	56.4399	13.8929	0.00207187	0.023901	0.0727614
672.982	56.5653	13.9238	0.00205711	0.0234154	0.0718505
674.474	56.6907	13.9546	0.00206065	0.0237118	0.0724777
675.966	56.8161	13.9855	0.0020392	0.0233379	0.0716116
677.458	56.9416	14.0164	0.00205648	0.0237103	0.0721828
678.951	57.067	14.0473	0.00202886	0.0231457	0.0713241
680.443	57.1924	14.0781	0.0020469	0.0235912	0.0718953
681.935	57.3178	14.109	0.00201624	0.0231427	0.0710628
683.427	57.4432	14.1399	0.00203025	0.0235018	0.0716079
684.919	57.5687	14.1707	0.00200426	0.0229759	0.0708425
686.412	57.6941	14.2016	0.00202684	0.0233975	0.0713913
687.904	57.8195	14.2325	0.00199051	0.0229461	0.0705625
689.396	57.9449	14.2634	0.0020083	0.0232172	0.0710665
690.888	58.0704	14.2942	0.0019871	0.0228433	0.0703423
692.38	58.1958	14.3251	0.00199505	0.0232247	0.0715332
693.873	58.3212	14.356	0.00197751	0.0227211	0.0693866
695.365	58.4466	14.3869	0.00198622	0.0230518	0.0706036
696.857	58.572	14.4177	0.00196162	0.0226377	0.069801
698.349	58.6975	14.4486	0.00198218	0.0230399	0.0703311
699.841	58.8229	14.4795	0.0019514	0.0224589	0.0695396
701.334	58.9483	14.5104	0.00196503	0.0229461	0.0700772
702.826	59.0737	14.5412	0.0019403	0.0224932	0.0692148
704.318	59.1991	14.5721	0.00196036	0.0228075	0.0698271
705.81	59.3246	14.603	0.00192983	0.0223397	0.0689535
707.302	59.45	14.6338	0.00194257	0.0227092	0.0695172
708.795	59.5754	14.6647	0.00192731	0.022301	0.0686735
710.287	59.7008	14.6956	0.00193046	0.0225513	0.0692559
711.779	59.8263	14.7265	0.00191444	0.0222056	0.0684047
713.271	59.9517	14.7573	0.00192012	0.0225319	0.0690207
714.763	60.0771	14.7882	0.00189703	0.0221013	0.0682031
716.256	60.2025	14.8191	0.00191002	0.0223829	0.0687556
717.748	60.3279	14.85	0.00189098	0.0219896	0.0679269
719.24	60.4534	14.8808	0.00189993	0.022371	0.0684458
720.732	60.5788	14.9117	0.00187496	0.0218287	0.0676319
722.224	60.7042	14.9426	0.0018935	0.0222756	0.0681621
723.717	60.8296	14.9734	0.00186411	0.02179	0.0673146
725.209	60.9551	15.0043	0.00188454	0.0221863	0.0678895
726.701	61.0805	15.0352	0.00185729	0.0216037	0.0669861
728.193	61.2059	15.0661	0.0018665	0.0221177	0.0675647
729.685	61.3313	15.0969	0.00185275	0.0215888	0.0666986
731.178	61.4567	15.1278	0.00185666	0.021933	0.0672773
732.67	61.5822	15.1587	0.00183711	0.021498	0.0664485
734.162	61.7076	15.1896	0.00184607	0.021927	0.0670047
735.654	61.833	15.2204	0.0018327	0.0213922	0.0661872
737.146	61.9584	15.2513	0.00183408	0.0217721	0.0666687
738.639	62.0839	15.2822	0.00181869	0.0212983	0.0659818
740.131	62.2093	15.3131	0.00182979	0.0217646	0.0664709
741.623	62.3347	15.3439	0.00180873	0.0211196	0.0657392
743.115	62.4601	15.3748	0.00182071	0.0216514	0.0662768
744.607	62.5855	15.4057	0.00179712	0.0211002	0.0655637
746.1	62.711	15.4365	0.00180583	0.021571	0.0660266
747.592	62.8364	15.4674	0.0017922	0.0209363	0.065336
749.084	62.9618	15.4983	0.00179359	0.021495	0.065769
750.576	63.0872	15.5292	0.00177555	0.0209155	0.0650933
752.068	63.2126	15.56	0.001784	0.0213117	0.0655861
753.561	63.3381	15.5909	0.00177151	0.020835	0.0648282
755.053	63.4635	15.6218	0.00177366	0.0213103	0.0653658
756.545	63.5889	15.6527	0.00176205	0.0207397	0.0645968
758.037	63.7143	15.6835	0.00176344	0.0211568	0.0651306
759.529	63.8398	15.7144	0.00174426	0.0206428	0.064384
761.022	63.9652	15.7453	0.00175953	0.0211598	0.064873
762.514	64.0906	15.7761	0.00173644	0.020467	0.0641189
764.006	64.216	15.807	0.00174363	0.0210898	0.0645557
765.498	64.3414	15.8379	0.0017285	0.0204521	0.0638501
766.99	64.4669	15.8688	0.00173871	0.0210048	0.0643317
768.483	64.5923	15.8996	0.00171676	0.0202957	0.0635963
769.975	64.7177	15.9305	0.00172572	0.020902	0.0641227
771.467	64.8431	15.9614	0.00171374	0.0202644	0.0633536
772.959	64.9686	15.9923	0.00171639	0.0207486	0.0638875
774.451	65.094	16.0231	0.00170617	0.0201631	0.0630885
775.944	65.2194	16.054	0.00170692	0.0207218	0.0636635
777.436	65.3448	16.0849	0.00169166	0.0200514	0.0628869
778.928	65.4702	16.1158	0.0016991	0.0205668	0.0634432
780.42	65.5957	16.1466	0.00168901	0.0199754	0.0626331
781.912	65.7211	16.1775	0.00168876	0.020537	0.0632117
783.405	65.8465	16.2084	0.00167286	0.0198368	0.0624203
784.897	65.9719	16.2392	0.00168573	0.0204611	0.0628795
786.389	66.0974	16.2701	0.00166378	0.0198264	0.0621888
787.881	66.2228	16.301	0.00167879	0.0203583	0.0626443
789.373	66.3482	16.3319	0.00165508	0.019667	0.0619499
790.866	66.4736	16.3627	0.00166265	0.0202495	0.062383
792.358	66.599	16.3936	0.00164726	0.0196327	0.0617184
793.85	66.7245	16.4245	0.00165861	0.0201333	0.062144
795.342	66.8499	16.4554	0.00163767	0.0195567	0.0615168
796.834	66.9753	16.4862	0.00164536	0.020099	0.061935
798.327	67.1007	16.5171	0.00163489	0.0195135	0.0613152
799.819	67.2262	16.548	0.00163843	0.0199322	0.0616998
801.311	67.3516	16.5788	0.00162039	0.0194331	0.0610838
802.803	67.477	16.6097	0.00163489	0.0199068	0.0614832
804.295	67.6024	16.6406	0.00161231	0.019296	0.060871
805.788	67.7278	16.6715	0.00162291	0.0198219	0.0612928
807.28	67.8533	16.7023	0.00160739	0.0192752	0.0606694
808.772	67.9787	16.7332	0.00160664	0.0197638	0.0610763
810.264	68.1041	16.7641	0.00159856	0.0191456	0.0604267
811.756	68.2295	16.795	0.00160273	0.0196878	0.0608896
813.249	68.3549	16.8258	0.00158986	0.0191336	0.0601617
814.741	68.4804	16.8567	0.00158935	0.0195508	0.060688
816.233	68.6058	16.8876	0.00158431	0.0190577	0.0599489
817.725	68.7312	16.9185	0.0015809	0.0195269	0.0604678
819.217	68.8566	16.9493	0.00157333	0.0189772	0.0596502
820.71	68.9821	16.9802	0.00157775	0.0193899	0.0602513
822.202	69.1075	17.0111	0.00156286	0.0188923	0.0594374
823.694	69.2329	17.0419	0.00156539	0.0193914	0.0600795
825.186	69.3583	17.0728	0.00155983	0.0187359	0.0592246
826.678	69.4837	17.1037	0.00155504	0.0193154	0.0598406
828.171	69.6092	17.1346	0.00154646	0.018715	0.0589819
829.663	69.7346	17.1654	0.00154987	0.0192275	0.0596129
831.155	69.86	17.1963	0.00154028	0.0185809	0.058799
832.647	69.9854	17.2272	0.00153927	0.0191456	0.0593739
834.139	70.1109	17.2581	0.00153637	0.0185854	0.058631
835.632	70.2363	17.2889	0.00153233	0.019001	0.0591835
837.124	70.3617	17.3198	0.00152817	0.0185213	0.0584108
838.616	70.4871	17.3507	0.00152477	0.0189638	0.0590081
840.108	70.6125	17.3815	0.0015148	0.0184588	0.0582054
841.6	70.738	17.4124	0.00151606	0.0188208	0.0587691
843.093	70.8634	17.4433	0.00151089	0.0183932	0.0579702
844.585	70.9888	17.4742	0.00150849	0.0188297	0.0585675
846.077	71.1142	17.505	0.00149663	0.0182502	0.0577649
847.569	71.2397	17.5359	0.00150446	0.0187284	0.0583473
849.061	71.3651	17.5668	0.00148755	0.0182234	0.0575222
850.554	71.4905	17.5977	0.00149045	0.0186539	0.0581233
852.046	71.6159	17.6285	0.00148515	0.0180714	0.0572646
853.538	71.7413	17.6594	0.00148389	0.018569	0.0578993
855.03	71.8668	17.6903	0.0014796	0.0180893	0.0570892
856.522	71.9922	17.7212	0.00147468	0.0184111	0.0576417
858.015	72.1176	17.752	0.00146901	0.0180282	0.056839
859.507	72.243	17.7829	0.00146661	0.018417	0.057414
860.999	72.3685	17.8138	0.00146598	0.017979	0.05663
862.491	72.4939	17.8446	0.00145904	0.018271	0.0572236
863.983	72.6193	17.8755	0.00145236	0.0179254	0.0564881
865.476	72.7447	17.9064	0.00145324	0.0182502	0.0569884
866.968	72.8701	17.9373	0.00144706	0.0177973	0.0562865
868.46	72.9956	17.9681	0.00144353	0.0181653	0.0568166
869.952	73.121	17.999	0.00143861	0.017763	0.0560625
871.444	73.2464	18.0299	0.00143154	0.0181161	0.0566225
872.937	73.3718	18.0608	0.00142914	0.0176349	0.0558273
874.429	73.4972	18.0916	0.00142877	0.0180491	0.0563575
875.921	73.6227	18.1225	0.0014212	0.0176394	0.0556556
877.413	73.7481	18.1534	0.00141842	0.017906	0.0561671
878.905	73.8735	18.1842	0.00142044	0.0175649	0.055398
880.398	73.9989	18.2151	0.00141123	0.0179209	0.0559879
881.89	74.1244	18.246	0.0014106	0.017477	0.0551665
883.382	74.2498	18.2769	0.00140707	0.0177809	0.0557825
884.874	74.3752	18.3077	0.00140492	0.0174055	0.0549425
886.366	74.5006	18.3386	0.0013995	0.0177868	0.0555809
887.859	74.626	18.3695	0.00139584	0.0172788	0.0547484
889.351	74.7515	18.4004	0.00138966	0.0177258	0.0554055
890.843	74.8769	18.4312	0.00138638	0.0173116	0.0545841
892.335	75.0023	18.4621	0.00138739	0.0176111	0.0551927
893.827	75.1277	18.493	0.00137944	0.017173	0.054405
895.32	75.2532	18.5239	0.00137376	0.0175276	0.0549836
896.812	75.3786	18.5547	0.00137604	0.0171522	0.0542146
898.304	75.504	18.5856	0.00136443	0.0174025	0.0548007
899.796	75.6294	18.6165	0.00136922	0.0170702	0.0540167
901.288	75.7548	18.6473	0.00135497	0.0173682	0.0546065
902.781	75.8803	18.6782	0.001358	0.0169928	0.0538002
904.273	76.0057	18.7091	0.00134778	0.0172267	0.0544871
905.765	76.1311	18.74	0.0013556	0.0169302	0.0536434
907.257	76.2565	18.7708	0.00134021	0.0172192	0.054293
908.749	76.382	18.8017	0.00134753	0.0167812	0.0534567
910.242	76.5074	18.8326	0.00133794	0.0171671	0.05411
911.734	76.6328	18.8635	0.0013392	0.0167812	0.0532775
913.226	76.7582	18.8943	0.00132658	0.0170568	0.0539234
914.718	76.8836	18.9252	0.00133466	0.0166665	0.0531095
916.21	77.0091	18.9561	0.00131851	0.0169824	0.0536844
917.703	77.1345	18.9869	0.00132633	0.0166695	0.0528967
919.195	77.2599	19.0178	0.00131321	0.0168647	0.0534268
920.687	77.3853	19.0487	0.00131283	0.0166069	0.052725
922.179	77.5107	19.0796	0.00130665	0.0168483	0.0532551
923.671	77.6362	19.1104	0.00131006	0.0165518	0.0525532
925.164	77.7616	19.1413	0.00129908	0.0167187	0.0530946
926.656	77.887	19.1722	0.00129908	0.0164773	0.0523666
928.148	78.0124	19.2031	0.0012958	0.0167067	0.0529303
929.64	78.1379	19.2339	0.00129	0.0163551	0.0521874
931.132	78.2633	19.2648	0.00128508	0.0166427	0.0527026
932.625	78.3887	19.2957	0.00128634	0.0163268	0.0520231
934.117	78.5141	19.3266	0.00128079	0.0165935	0.0524823
935.609	78.6395	19.3574	0.0012765	0.016224	0.0518701
937.101	78.765	19.3883	0.00127625	0.0165309	0.0522919
938.593	78.8904	19.4192	0.00126982	0.0161972	0.0517058
940.086	79.0158	19.45	0.00126629	0.0164207	0.052109
941.578	79.1412	19.4809	0.00126603	0.0161257	0.0515415
943.07	79.2667	19.5118	0.00125872	0.0164326	0.0519111
944.562	79.3921	19.5427	0.00125733	0.0160423	0.0513698
946.054	79.5175	19.5735	0.00125746	0.0163328	0.0517282
947.547	79.6429	19.6044	0.00124913	0.0159723	0.0511943
949.039	79.7683	19.6353	0.00125216	0.0163298	0.0515826
950.531	79.8938	19.6662	0.00124118	0.0158486	0.051045
952.023	80.0192	19.697	0.00124194	0.0162643	0.0514109
953.515	80.1446	19.7279	0.00123424	0.0158367	0.0508509
955.008	80.27	19.7588	0.00124017	0.0162032	0.0511719
956.5	80.3955	19.7897	0.0012268	0.0157175	0.0506418
957.992	80.5209	19.8205	0.00122869	0.016154	0.0509741
959.484	80.6463	19.8514	0.00122188	0.0156773	0.0505
960.976	80.7717	19.8823	0.00122138	0.0160438	0.0508135
962.469	80.8971	19.9131	0.00121204	0.0156222	0.050332
963.961	81.0226	19.944	0.00121734	0.0160304	0.0506381
965.453	81.148	19.9749	0.00120649	0.0155521	0.050164
966.945	81.2734	20.0058	0.0012104	0.0159112	0.0504477
968.437	81.3988	20.0366	0.00119905	0.0154821	0.0499922
969.93	81.5243	20.0675	0.00119791	0.0158963	0.0502872
971.422	81.6497	20.0984	0.00119211	0.0153644	0.0498392
972.914	81.7751	20.1293	0.00119375	0.0158263	0.0500968
974.406	81.9005	20.1601	0.00118605	0.0153495	0.0496973
975.898	82.0259	20.191	0.00118227	0.0157682	0.0499549
977.391	82.1514	20.2219	0.00118429	0.0152393	0.0495368
978.883	82.2768	20.2527	0.00117495	0.0156952	0.049757
980.375	82.4022	20.2836	0.00117962	0.0152423	0.0493874
981.867	82.5276	20.3145	0.00116675	0.0155804	0.0496114
983.359	82.653	20.3454	0.0011718	0.0151812	0.049212
984.852	82.7785	20.3762	0.00116108	0.01557	0.0494658
986.344	82.9039	20.4071	0.00117066	0.0151484	0.0495517
987.836	83.0293	20.438	0.00115515	0.0154478	0.0487976
989.328	83.1547	20.4689	0.00116158	0.0150933	0.0489096
990.82	83.2802	20.4997	0.00115263	0.0154508	0.0491485
992.313	83.4056	20.5306	0.00115666	0.0149845	0.0487416
993.805	83.531	20.5615	0.00114405	0.0154032	0.0489992
995.297	83.6564	20.5924	0.00115363	0.0149622	0.0485624
996.789	83.7818	20.6232	0.00113761	0.0153465	0.0487528
998.281	83.9073	20.6541	0.00114657	0.0148326	0.0483981
999.774	84.0327	20.685	0.0011303	0.0152795	0.0485624
1001.27	84.1581	20.7158	0.00113749	0.0148162	0.0482077
1002.76	84.2835	20.7467	0.00112437	0.0151752	0.0484131
1004.25	84.409	20.7776	0.00113484	0.0147312	0.0480211
1005.74	84.5344	20.8085	0.00111907	0.0151707	0.0482451
1007.23	84.6598	20.8393	0.00112576	0.014691	0.0478904
1008.73	84.7852	20.8702	0.00111667	0.0150635	0.0480995
1010.22	84.9106	20.9011	0.00111957	0.0146389	0.0477149
1011.71	85.0361	20.932	0.00111264	0.0150486	0.0479277
1013.2	85.1615	20.9628	0.00111226	0.0145435	0.0475581
1014.7	85.2869	20.9937	0.00110179	0.0149845	0.0477933
1016.19	85.4123	21.0246	0.00110393	0.0145435	0.04742
1017.68	85.5378	21.0554	0.00109952	0.0149413	0.0476179
1019.17	85.6632	21.0863	0.00109825	0.0144363	0.0472333
1020.66	85.7886	21.1172	0.00109006	0.0148728	0.0474797
1022.16	85.914	21.1481	0.00109472	0.0144243	0.0470429
1023.65	86.0394	21.1789	0.00108261	0.0147387	0.0473491
1025.14	86.1649	21.2098	0.00108602	0.0143811	0.0469235
1026.63	86.2903	21.2407	0.00108097	0.0147163	0.0472595
1028.13	86.4157	21.2716	0.00108198	0.0143424	0.0467517
1029.62	86.5411	21.3024	0.00107214	0.0145882	0.0471325
1031.11	86.6665	21.3333	0.00107895	0.014259	0.0466136
1032.6	86.792	21.3642	0.00106016	0.0145793	0.0469608
1034.09	86.9174	21.3951	0.00107391	0.0141472	0.046468
1035.59	87.0428	21.4259	0.00105688	0.0145257	0.0468339
1037.08	87.1682	21.4568	0.00106508	0.0141472	0.0463336
1038.57	87.2937	21.4877	0.00104754	0.014469	0.0466584
1040.06	87.4191	21.5185	0.00106281	0.0140593	0.0462179
1041.56	87.5445	21.5494	0.00103934	0.0144124	0.0464792
1043.05	87.6699	21.5803	0.00105574	0.014043	0.0460648
1044.54	87.7953	21.6112	0.00103392	0.0143007	0.0463523
1046.03	87.9208	21.642	0.0010459	0.0139819	0.0458968
1047.52	88.0462	21.6729	0.00103316	0.0142992	0.0461918
1049.02	88.1716	21.7038	0.00103833	0.0139357	0.0457064
1050.51	88.297	21.7347	0.00102395	0.0141934	0.04602
1052	88.4225	21.7655	0.00103253	0.0138776	0.0456056
1053.49	88.5479	21.7964	0.00102193	0.0141741	0.0458707
1054.98	88.6733	21.8273	0.00102685	0.0137867	0.0454862
1056.48	88.7987	21.8581	0.00101462	0.0141011	0.0457363
1057.97	88.9241	21.889	0.00102395	0.0137644	0.0454078
1059.46	89.0496	21.9199	0.00100957	0.0140608	0.0455646
1060.95	89.175	21.9508	0.00101689	0.0136631	0.0452286
1062.45	89.3004	21.9816	0.00100352	0.0140012	0.0454003
1063.94	89.4258	22.0125	0.00100882	0.0136616	0.0450606
1065.43	89.5513	22.0434	0.000999228	0.0138955	0.0452248
1066.92	89.6767	22.0743	0.00100579	0.0135945	0.0449
1068.41	89.8021	22.1051	0.000993551	0.0138925	0.0450494
1069.91	89.9275	22.136	0.000997966	0.013529	0.0447432
1071.4	90.0529	22.1669	0.000991154	0.0137912	0.044915
1072.89	90.1784	22.1978	0.000992794	0.0134783	0.0446014
1074.38	90.3038	22.2286	0.00098573	0.0137882	0.0447358
1075.88	90.4292	22.2595	0.000986361	0.0133681	0.0444595
1077.37	90.5546	22.2904	0.000978918	0.013748	0.0445976
1078.86	90.6801	22.3212	0.000983711	0.0133785	0.0443102
1080.35	90.8055	22.3521	0.00097261	0.0136631	0.0444483
1081.84	90.9309	22.383	0.000976395	0.0132861	0.0441833
1083.34	91.0563	22.4139	0.000967186	0.013599	0.0443289
1084.83	91.1817	22.4447	0.000973998	0.013298	0.0440713
1086.32	91.3072	22.4756	0.000959869	0.0134783	0.044187
1087.81	91.4326	22.5065	0.000966429	0.0132385	0.0439145
1089.31	91.558	22.5374	0.000957346	0.0134902	0.0440601
1090.8	91.6834	22.5682	0.000962014	0.0131863	0.0437763
1092.29	91.8088	22.5991	0.000951039	0.0133845	0.0439257
1093.78	91.9343	22.63	0.000955454	0.0131535	0.0436307
1095.27	92.0597	22.6608	0.000943344	0.013383	0.0438099
1096.77	92.1851	22.6917	0.000951039	0.0130582	0.0435038
1098.26	92.3105	22.7226	0.000940821	0.0133353	0.0436755
1099.75	92.436	22.7535	0.000945741	0.0130567	0.0433209
1101.24	92.5614	22.7843	0.000934766	0.0132757	0.0435225
1102.74	92.6868	22.8152	0.00094347	0.0129748	0.0431753
1104.23	92.8122	22.8461	0.000929467	0.013234	0.0433806
1105.72	92.9376	22.877	0.000935522	0.0129614	0.0430035
1107.21	93.0631	22.9078	0.000926818	0.013155	0.0431939
1108.7	93.1885	22.9387	0.000929846	0.0128973	0.0428505
1110.2	93.3139	22.9696	0.000922655	0.0131774	0.0430334
1111.69	93.4393	23.0005	0.000923034	0.0128377	0.0427273
1113.18	93.5648	23.0313	0.000916095	0.0130939	0.0428878
1114.67	93.6902	23.0622	0.000918618	0.0127856	0.0425929
1116.17	93.8156	23.0931	0.000913825	0.013079	0.0427609
1117.66	93.941	23.1239	0.000915591	0.0126932	0.0424734
1119.15	94.0664	23.1548	0.000903859	0.0130254	0.0426041
1120.64	94.1919	23.1857	0.000913951	0.0126619	0.0423241
1122.13	94.3173	23.2166	0.000901084	0.0130031	0.0424436
1123.63	94.4427	23.2474	0.000906634	0.012568	0.042227
1125.12	94.5681	23.2783	0.000897047	0.0129584	0.042298
1126.61	94.6936	23.3092	0.000898435	0.0125427	0.0420702
1128.1	94.819	23.3401	0.000891875	0.0128898	0.0421785
1129.59	94.9444	23.3709	0.00089793	0.0124995	0.041962
1131.09	95.0698	23.4018	0.000884558	0.0128764	0.0420366
1132.58	95.1952	23.4327	0.000890739	0.0124459	0.0418462
1134.07	95.3207	23.4635	0.000883044	0.0128005	0.0418612
1135.56	95.4461	23.4944	0.000885946	0.0123922	0.041723
1137.06	95.5715	23.5253	0.000876106	0.0127945	0.0416894
1138.55	95.6969	23.5562	0.000884306	0.0122969	0.0415886
1140.04	95.8224	23.587	0.000870177	0.0127498	0.0415662
1141.53	95.9478	23.6179	0.0008809	0.0122999	0.0414766
1143.02	96.0732	23.6488	0.000864374	0.0126977	0.0414281
1144.52	96.1986	23.6797	0.000873205	0.0122105	0.0413497
1146.01	96.324	23.7105	0.000858571	0.0126485	0.041275
1147.5	96.4495	23.7414	0.000871186	0.0122239	0.0412228
1148.99	96.5749	23.7723	0.000853904	0.0125531	0.0411444
1150.49	96.7003	23.8032	0.000864627	0.0121792	0.0410697
1151.98	96.8257	23.834	0.000852138	0.0125248	0.0409838
1153.47	96.9511	23.8649	0.000859202	0.0121434	0.0409428
1154.96	97.0766	23.8958	0.000848479	0.0124444	0.0408718
1156.45	97.202	23.9266	0.000855292	0.0120958	0.040827
1157.95	97.3274	23.9575	0.000840911	0.0124459	0.0407449
1159.44	97.4528	23.9884	0.000852264	0.011996	0.0407001
1160.93	97.5783	24.0193	0.000837252	0.0123967	0.0405956
1162.42	97.7037	24.0501	0.000846713	0.0119766	0.0405844
1163.92	97.8291	24.081	0.000832837	0.0123461	0.0404537
1165.41	97.9545	24.1119	0.000843055	0.0118917	0.0404649
1166.9	98.0799	24.1428	0.0008288	0.012276	0.0402932
1168.39	98.2054	24.1736	0.000836495	0.0118917	0.0403305
1169.88	98.3308	24.2045	0.000827413	0.0121867	0.0401252
1171.38	98.4562	24.2354	0.000831702	0.0118485	0.0401999
1172.87	98.5816	24.2662	0.000824133	0.0121628	0.0399609
1174.36	98.7071	24.2971	0.000827034	0.0117993	0.0400729
1175.85	98.8325	24.328	0.000816816	0.0120764	0.0398825
1177.35	98.9579	24.3589	0.000822871	0.0117486	0.0399684
1178.84	99.0833	24.3897	0.000815681	0.012063	0.0397929
1180.33	99.2087	24.4206	0.000816438	0.0116682	0.0398639
1181.82	99.3342	24.4515	0.000810004	0.0120138	0.0396473
1183.31	99.4596	24.4824	0.000814545	0.0116727	0.0397668
1184.81	99.585	24.5132	0.000804958	0.0119572	0.0395316
1186.3	99.7104	24.5441	0.000810887	0.0115967	0.0396399
1187.79	99.8359	24.575	0.00080029	0.0119095	0.0394233
1189.28	99.9613	24.6059	0.00080521	0.0115863	0.0395241
1190.78	100.087	24.6367	0.000797768	0.0118291	0.0392591
1192.27	100.212	24.6676	0.000802435	0.0115386	0.0394084
1193.76	100.338	24.6985	0.000790451	0.0118202	0.0391732
1195.25	100.463	24.7293	0.000796254	0.0115028	0.0392927
1196.74	100.588	24.7602	0.000788937	0.0117218	0.0390799
1198.24	100.714	24.7911	0.00079146	0.0114507	0.0395241
1199.73	100.839	24.822	0.000783891	0.0117144	0.0385871
1201.22	100.965	24.8528	0.000787171	0.0113717	0.0390164
1202.71	101.09	24.8837	0.000778088	0.0116593	0.0388596
1204.2	101.215	24.9146	0.00078263	0.0113807	0.0388783
1205.7	101.341	24.9455	0.000776953	0.0116205	0.0387215
1207.19	101.466	24.9763	0.000777584	0.0112868	0.0387513
1208.68	101.592	25.0072	0.000770267	0.0115728	0.0386282
1210.17	101.717	25.0381	0.000774178	0.0112689	0.0386505
1211.67	101.843	25.0689	0.000765347	0.0114894	0.0385012
1213.16	101.968	25.0998	0.00077115	0.0112257	0.0385722
1214.65	102.093	25.1307	0.000761563	0.011476	0.0383892
1216.14	102.219	25.1616	0.000764338	0.0111691	0.0384527
1217.63	102.344	25.1924	0.000756769	0.011403	0.038281
1219.13	102.47	25.2233	0.000763581	0.0111229	0.0383519
1220.62	102.595	25.2542	0.000753237	0.0113941	0.0381354
1222.11	102.721	25.2851	0.0007574	0.0110455	0.0382212
1223.6	102.846	25.3159	0.000749705	0.0113553	0.0380047
1225.1	102.971	25.3468	0.000751218	0.0110469	0.0380831
1226.59	103.097	25.3777	0.000747939	0.0113092	0.0378964
1228.08	103.222	25.4086	0.000746677	0.0109665	0.0379674
1229.57	103.348	25.4394	0.000742136	0.011263	0.0377695
1231.06	103.473	25.4703	0.000742514	0.0109635	0.0378554
1232.56	103.599	25.5012	0.000741379	0.0111795	0.0376202
1234.05	103.724	25.532	0.00073873	0.0109248	0.0377396
1235.54	103.849	25.5629	0.000737342	0.0111706	0.0378143
1237.03	103.975	25.5938	0.000733053	0.0108965	0.0372543
1238.53	104.1	25.6247	0.000731161	0.0110663	0.0374186
1240.02	104.226	25.6555	0.000729268	0.0108577	0.0374447
1241.51	104.351	25.6864	0.000729268	0.0110544	0.0373028
1243	104.476	25.7173	0.000725484	0.0107832	0.037329
1244.49	104.602	25.7482	0.000724601	0.0110186	0.0371871
1245.99	104.727	25.779	0.000722583	0.0107862	0.0371983
1247.48	104.853	25.8099	0.000721069	0.0109695	0.0370826
1248.97	104.978	25.8408	0.00071905	0.0106939	0.0370788
1250.46	105.104	25.8716	0.000717032	0.0109218	0.0369631
1251.96	105.229	25.9025	0.000712491	0.0106819	0.0369668
1253.45	105.354	25.9334	0.000713248	0.010825	0.0368212
1254.94	105.48	25.9643	0.000710598	0.0106343	0.0368287
1256.43	105.605	25.9951	0.000709842	0.010825	0.0367092
1257.92	105.731	26.026	0.000705552	0.0105955	0.0367055
1259.42	105.856	26.0569	0.000706688	0.010743	0.0365786
1260.91	105.982	26.0878	0.000701642	0.0105508	0.036601
1262.4	106.107	26.1186	0.000703408	0.0107415	0.0364218
1263.89	106.232	26.1495	0.000697857	0.0104659	0.0364965
1265.39	106.358	26.1804	0.00069811	0.0107043	0.0362687
1266.88	106.483	26.2113	0.000694325	0.0104346	0.0364031
1268.37	106.609	26.2421	0.000695208	0.0106656	0.0361269
1269.86	106.734	26.273	0.000690162	0.0103557	0.0362874
1271.35	106.859	26.3039	0.000692181	0.0106268	0.0359925
1272.85	106.985	26.3347	0.000686504	0.0103482	0.0365599
1274.34	107.11	26.3656	0.000685495	0.0105523	0.0355445
1275.83	107.236	26.3965	0.000685621	0.010305	0.0361119
1277.32	107.361	26.4274	0.000680701	0.0105464	0.0357498
1278.81	107.487	26.4582	0.000679566	0.0102484	0.0360186
1280.31	107.612	26.4891	0.000676538	0.0104659	0.0356415
1281.8	107.737	26.52	0.0006778	0.0101978	0.0358991
1283.29	107.863	26.5509	0.000672754	0.010457	0.0355333
1284.78	107.988	26.5817	0.000673384	0.0101277	0.0357871
1286.28	108.114	26.6126	0.000670735	0.0104168	0.0354362
1287.77	108.239	26.6435	0.000667708	0.0101218	0.0357013
1289.26	108.365	26.6743	0.000667329	0.0103542	0.0353466
1290.75	108.49	26.7052	0.000664428	0.0100518	0.0356191
1292.24	108.615	26.7361	0.000665059	0.0102991	0.0352495
1293.74	108.741	26.767	0.000658625	0.0100503	0.0355519
1295.23	108.866	26.7978	0.000663797	0.0102365	0.0351674
1296.72	108.992	26.8287	0.00065484	0.0100071	0.0354362
1298.21	109.117	26.8596	0.000660517	0.010232	0.0350517
1299.71	109.242	26.8905	0.000652822	0.0099564	0.0353205
1301.2	109.368	26.9213	0.000655471	0.0101799	0.0349471
1302.69	109.493	26.9522	0.000649164	0.0099132	0.0352309
1304.18	109.619	26.9831	0.000655219	0.010159	0.0348874
1305.67	109.744	27.014	0.000644244	0.00984169	0.0351301
1307.17	109.87	27.0448	0.000650173	0.0101143	0.0347978
1308.66	109.995	27.0757	0.000643361	0.00981338	0.0350442
1310.15	110.12	27.1066	0.000647398	0.0100741	0.0349807
1311.64	110.246	27.1374	0.00063945	0.00975081	0.0346522
1313.14	110.371	27.1683	0.000643992	0.010019	0.0345514
1314.63	110.497	27.1992	0.000633395	0.00975975	0.0348277
1316.12	110.622	27.2301	0.000641216	0.00995193	0.034488
1317.61	110.748	27.2609	0.00063226	0.00972399	0.0347493
1319.1	110.873	27.2918	0.000635792	0.00993555	0.0343722
1320.6	110.998	27.3227	0.000627971	0.00968973	0.0346373
1322.09	111.124	27.3536	0.000632764	0.00986553	0.0342677
1323.58	111.249	27.3844	0.000624691	0.00965546	0.0345141
1325.07	111.375	27.4153	0.00062898	0.00987744	0.0341594
1326.57	111.5	27.4462	0.000620528	0.0095765	0.0344096
1328.06	111.626	27.477	0.000622925	0.00983573	0.0340325
1329.55	111.751	27.5079	0.000617879	0.00959438	0.0342976
1331.04	111.876	27.5388	0.000621663	0.00979104	0.0339242
1332.53	112.002	27.5697	0.000613716	0.00951393	0.0342266
1334.03	112.127	27.6005	0.000618131	0.00975379	0.033816
1335.52	112.253	27.6314	0.00061195	0.00951095	0.0341034
1337.01	112.378	27.6623	0.000611193	0.00968079	0.033704
1338.5	112.503	27.6932	0.000610688	0.0094752	0.0340213
1339.99	112.629	27.724	0.000606778	0.00967781	0.0336181
1341.49	112.754	27.7549	0.000605264	0.0094156	0.0339466
1342.98	112.88	27.7858	0.000603372	0.00961971	0.0335248
1344.47	113.005	27.8167	0.000603498	0.00937389	0.0338757
1345.96	113.131	27.8475	0.000601353	0.00963312	0.033409
1347.46	113.256	27.8784	0.000599966	0.0092994	0.0340512
1348.95	113.381	27.9093	0.000599335	0.0095914	0.0330245
1350.44	113.507	27.9401	0.000595046	0.00929046	0.033648
1351.93	113.632	27.971	0.000595803	0.00956756	0.0332037
1353.42	113.758	28.0019	0.000593658	0.00921746	0.0335845
1354.92	113.883	28.0328	0.000592018	0.0095333	0.0331029
1356.41	114.009	28.0636	0.000589495	0.00922044	0.0335024
1357.9	114.134	28.0945	0.000593154	0.00946775	0.0329797
1359.39	114.259	28.1254	0.000583945	0.00918915	0.0333978
1360.89	114.385	28.1563	0.000590504	0.00946179	0.0328453
1362.38	114.51	28.1871	0.000580034	0.00914893	0.0332597
1363.87	114.636	28.218	0.000586341	0.0093873	0.0327482
1365.36	114.761	28.2489	0.000577006	0.00912658	0.0332037
1366.85	114.886	28.2797	0.000583818	0.00937091	0.0326512
1368.35	115.012	28.3106	0.000574483	0.00905656	0.033129
1369.84	115.137	28.3415	0.000579656	0.0093277	0.0325504
1371.33	115.263	28.3724	0.000573348	0.00904762	0.0330469
1372.82	115.388	28.4032	0.000578016	0.00929791	0.0324757
1374.32	115.514	28.4341	0.00056969	0.00897164	0.0329498
1375.81	115.639	28.465	0.000575493	0.00925768	0.0323563
1377.3	115.764	28.4959	0.000563887	0.00897164	0.0328602
1378.79	115.89	28.5267	0.000572339	0.00918468	0.0322443
1380.28	116.015	28.5576	0.000562625	0.00893737	0.0327408
1381.78	116.141	28.5885	0.000568933	0.00918915	0.0321509
1383.27	116.266	28.6194	0.000559093	0.00888225	0.0326437
1384.76	116.392	28.6502	0.000565022	0.0091236	0.0323301
1386.25	116.517	28.6811	0.000556066	0.00885245	0.0322555
1387.75	116.642	28.712	0.000562752	0.0091236	0.0319456
1389.24	116.768	28.7428	0.000553164	0.00878988	0.0324645
1390.73	116.893	28.7737	0.00055821	0.00908486	0.0317925
1392.22	117.019	28.8046	0.000549506	0.00878988	0.0323936
1393.71	117.144	28.8355	0.000557201	0.0090357	0.0316731
1395.21	117.269	28.8663	0.000547109	0.00872284	0.0322816
1396.7	117.395	28.8972	0.000553543	0.00901782	0.0315573
1398.19	117.52	28.9281	0.000543325	0.00871688	0.0321547
1399.68	117.646	28.959	0.000549127	0.00894333	0.0314677
1401.18	117.771	28.9898	0.00054118	0.00867964	0.0320613
1402.67	117.897	29.0207	0.000546731	0.0089478	0.0313856
1404.16	118.022	29.0516	0.000535125	0.00863941	0.0319643
1405.65	118.147	29.0824	0.000543703	0.00887778	0.0312699
1407.14	118.273	29.1133	0.000532728	0.00860664	0.031856
1408.64	118.398	29.1442	0.000540297	0.00888225	0.0311915
1410.13	118.524	29.1751	0.000530079	0.0085381	0.0317851
1411.62	118.649	29.2059	0.000537017	0.00884947	0.0310683
1413.11	118.775	29.2368	0.000525538	0.00852172	0.0317067
1414.6	118.9	29.2677	0.000532602	0.00881074	0.0309451
1416.1	119.025	29.2986	0.000523519	0.00845616	0.0315872
1417.59	119.151	29.3294	0.000529827	0.00877051	0.0308555
1419.08	119.276	29.3603	0.000519861	0.0084517	0.0314789
1420.57	119.402	29.3912	0.000530584	0.00870943	0.0307136
1422.07	119.527	29.4221	0.000515193	0.00841594	0.0316805
1423.56	119.653	29.4529	0.000529196	0.00870943	0.030344
1425.05	119.778	29.4838	0.00051204	0.00838614	0.0312811
1426.54	119.903	29.5147	0.000524781	0.00864686	0.0305232
1428.03	120.029	29.5455	0.000508634	0.00836678	0.0312027
1429.53	120.154	29.5764	0.000524781	0.00863047	0.0303963
1431.02	120.28	29.6073	0.000505354	0.00830718	0.0311131
1432.51	120.405	29.6382	0.000520113	0.00859323	0.0303328
1434	120.53	29.669	0.00050384	0.00831463	0.031016
1435.5	120.656	29.6999	0.000516581	0.00854257	0.030232
1436.99	120.781	29.7308	0.000501065	0.00826249	0.0309115
1438.48	120.907	29.7617	0.000513932	0.00851278	0.030176
1439.97	121.032	29.7925	0.000496397	0.008261	0.0308219
1441.46	121.158	29.8234	0.000512166	0.00844872	0.0300864
1442.96	121.283	29.8543	0.000495514	0.00823567	0.0307397
1444.45	121.408	29.8852	0.000506615	0.00844425	0.0299856
1445.94	121.534	29.916	0.000493622	0.00819694	0.0306352
1447.43	121.659	29.9469	0.000502074	0.00838465	0.0299184
1448.93	121.785	29.9778	0.000488324	0.0081731	0.0305643
1450.42	121.91	30.0086	0.000500812	0.00838465	0.02984
1451.91	122.036	30.0395	0.000485927	0.00811947	0.0305083
1453.4	122.161	30.0704	0.000497785	0.0083489	0.0297392
1454.89	122.286	30.1013	0.000483404	0.008115	0.0304224
1456.39	122.412	30.1321	0.000496271	0.00830569	0.0296384
1457.88	122.537	30.163	0.000479872	0.00803902	0.0303291
1459.37	122.663	30.1939	0.000493117	0.00828484	0.0295862
1460.86	122.788	30.2248	0.000477475	0.00802561	0.030247
1462.36	122.913	30.2556	0.000487819	0.00822375	0.0294854
1463.85	123.039	30.2865	0.000474195	0.00800028	0.0301835
1465.34	123.164	30.3174	0.000486936	0.00822077	0.0293734
1466.83	123.29	30.3482	0.00046978	0.00796453	0.0300902
1468.32	123.415	30.3791	0.000483151	0.0081433	0.0292875
1469.82	123.541	30.41	0.000468518	0.00793324	0.0300379
1471.31	123.666	30.4409	0.000479619	0.00812692	0.029183
1472.8	123.791	30.4717	0.000466374	0.0078811	0.0299483
1474.29	123.917	30.5026	0.000477727	0.00810755	0.0291046
1475.79	124.042	30.5335	0.000461958	0.00787067	0.0298288
1477.28	124.168	30.5644	0.000476087	0.00807924	0.0289888
1478.77	124.293	30.5952	0.000460823	0.00779916	0.0297542
1480.26	124.419	30.6261	0.00047369	0.00803604	0.0289216
1481.75	124.544	30.657	0.000455777	0.0078081	0.0296571
1483.25	124.669	30.6879	0.000472429	0.00795857	0.0288283
1484.74	124.795	30.7187	0.000454137	0.0077783	0.0295675
1486.23	124.92	30.7496	0.000469653	0.00794367	0.0287275
1487.72	125.046	30.7805	0.000449848	0.00775595	0.0294779
1489.21	125.171	30.8113	0.000465869	0.00787216	0.0286267
1490.71	125.297	30.8422	0.000446316	0.00773212	0.0294107
1492.2	125.422	30.8731	0.000464355	0.00785279	0.0285035
1493.69	125.547	30.904	0.000443541	0.00768295	0.0293174
1495.18	125.673	30.9348	0.000463346	0.00781406	0.028399
1496.68	125.798	30.9657	0.000439756	0.0076755	0.0292315
1498.17	125.924	30.9966	0.000458426	0.00778128	0.028343
1499.66	126.049	31.0275	0.000438368	0.00762187	0.0291456
1501.15	126.174	31.0583	0.000455903	0.00773957	0.0282833
1502.64	126.3	31.0892	0.000436476	0.00762038	0.0290486
1504.14	126.425	31.1201	0.000453128	0.00767252	0.0281862
1505.63	126.551	31.1509	0.000434079	0.00759654	0.0289403
1507.12	126.676	31.1818	0.000451993	0.00766061	0.0281265
1508.61	126.802	31.2127	0.000430043	0.00756079	0.0288507
1510.11	126.927	31.2436	0.000450605	0.00761591	0.0280481
1511.6	127.052	31.2744	0.000425627	0.00751609	0.0287462
1513.09	127.178	31.3053	0.000448839	0.00761293	0.0279585
1514.58	127.303	31.3362	0.00042424	0.0074565	0.028679
1516.07	127.429	31.3671	0.000444171	0.0075742	0.0278913
1517.57	127.554	31.3979	0.000422221	0.00745799	0.0285931
1519.06	127.68	31.4288	0.000443162	0.00754589	0.0278353
1520.55	127.805	31.4597	0.000420455	0.00740138	0.0284699
1522.04	127.93	31.4906	0.00043963	0.0075146	0.0277531
1523.54	128.056	31.5214	0.00041768	0.00739989	0.0283766
1525.03	128.181	31.5523	0.000435845	0.00745799	0.0276598
1526.52	128.307	31.5832	0.000414022	0.00735966	0.0283019
1528.01	128.432	31.614	0.000433827	0.00744011	0.0275889
1529.5	128.557	31.6449	0.000411373	0.00733583	0.0282086
1531	128.683	31.6758	0.000429412	0.00738499	0.027503
1532.49	128.808	31.7067	0.000409733	0.00731646	0.0281265
1533.98	128.934	31.7375	0.000427267	0.00737605	0.0274134
1535.47	129.059	31.7684	0.000406579	0.00726134	0.0280369
1536.97	129.185	31.7993	0.000425249	0.00734775	0.0273201
1538.46	129.31	31.8302	0.000404308	0.00724793	0.027951
1539.95	129.435	31.861	0.000421591	0.00733732	0.0272379
1541.44	129.561	31.8919	0.000402542	0.00718685	0.0278353
1542.93	129.686	31.9228	0.000417428	0.00730901	0.0271595
1544.43	129.812	31.9536	0.000399388	0.0071794	0.0277755
1545.92	129.937	31.9845	0.00041604	0.0072524	0.027055
1547.41	130.063	32.0154	0.00039737	0.00716003	0.0276747
1548.9	130.188	32.0463	0.000413517	0.00725091	0.0269505
1550.4	130.313	32.0771	0.000395225	0.00710938	0.027615
1551.89	130.439	32.108	0.000409733	0.00720174	0.0268571
1553.38	130.564	32.1389	0.000393333	0.00709597	0.0275217
1554.87	130.69	32.1698	0.000408219	0.00720174	0.0267601
1556.36	130.815	32.2006	0.000391946	0.00705276	0.0274582
1557.86	130.94	32.2315	0.000404056	0.00717046	0.0266929
1559.35	131.066	32.2624	0.00039081	0.00705127	0.0273425
1560.84	131.191	32.2933	0.000402794	0.00714215	0.0266294
1562.33	131.317	32.3241	0.00038854	0.00699466	0.0272715
1563.82	131.442	32.355	0.000400524	0.00712278	0.0265436
1565.32	131.568	32.3859	0.000386647	0.00699168	0.0272043
1566.81	131.693	32.4167	0.000398631	0.00707064	0.0264353
1568.3	131.818	32.4476	0.000385386	0.00696486	0.0271297
1569.79	131.944	32.4785	0.000396865	0.00706021	0.0263681
1571.29	132.069	32.5094	0.000381097	0.00693954	0.0270587
1572.78	132.195	32.5402	0.000395225	0.00701552	0.0262822
1574.27	132.32	32.5711	0.000378448	0.00691868	0.0269878
1575.76	132.446	32.602	0.000392576	0.00700658	0.026215
1577.25	132.571	32.6329	0.000376555	0.00687399	0.0268833
1578.75	132.696	32.6637	0.000387783	0.00696784	0.0261516
1580.24	132.822	32.6946	0.000374159	0.00687101	0.0268123
1581.73	132.947	32.7255	0.000387783	0.00693805	0.026062
1583.22	133.073	32.7563	0.000371383	0.00683078	0.0267489
1584.72	133.198	32.7872	0.000385133	0.00689931	0.025991
1586.21	133.324	32.8181	0.000370122	0.0068278	0.0266668
1587.7	133.449	32.849	0.000383494	0.00685313	0.0259089
1589.19	133.574	32.8798	0.00036659	0.00680248	0.0265884
1590.68	133.7	32.9107	0.00038198	0.00684866	0.0258342
1592.18	133.825	32.9416	0.000364697	0.00678013	0.0265025
1593.67	133.951	32.9725	0.000378826	0.00679354	0.0257708
1595.16	134.076	33.0033	0.000364319	0.0067548	0.0264017
1596.65	134.201	33.0342	0.000377312	0.00676523	0.0256998
1598.15	134.327	33.0651	0.0003623	0.00669521	0.0263121
1599.64	134.452	33.096	0.000374915	0.00673692	0.0256289
1601.13	134.578	33.1268	0.000359651	0.00670117	0.026215
1602.62	134.703	33.1577	0.000373023	0.00670117	0.0255841
1604.11	134.829	33.1886	0.000359147	0.00664158	0.0261478
1605.61	134.954	33.2194	0.000369869	0.00667435	0.0255132
1607.1	135.079	33.2503	0.000356624	0.00664456	0.0260806
1608.59	135.205	33.2812	0.00036886	0.00662519	0.0254572
1610.08	135.33	33.3121	0.000354858	0.00661774	0.0260321
1611.58	135.456	33.3429	0.000366716	0.00662966	0.0253937
1613.07	135.581	33.3738	0.000351956	0.00658347	0.0259313
1614.56	135.707	33.4047	0.000363184	0.00657155	0.0253153
1616.05	135.832	33.4356	0.000350064	0.00655368	0.025838
1617.54	135.957	33.4664	0.000361544	0.00656709	0.0252556
1619.04	136.083	33.4973	0.000348298	0.00650153	0.0257932
1620.53	136.208	33.5282	0.000358642	0.00654176	0.0251174
1622.02	136.334	33.559	0.000347667	0.00650302	0.0257185
1623.51	136.459	33.5899	0.000356119	0.00651196	0.025039
1625.01	136.584	33.6208	0.00034527	0.0064628	0.0256252
1626.5	136.71	33.6517	0.000354479	0.00649706	0.0249681
1627.99	136.835	33.6825	0.000342874	0.00646578	0.0255393
1629.48	136.961	33.7134	0.000352461	0.00642853	0.0249084
1630.97	137.086	33.7443	0.000340981	0.006433	0.0254758
1632.47	137.212	33.7752	0.000350316	0.00641512	0.0248188
1633.96	137.337	33.806	0.000338458	0.0064047	0.0254049
1635.45	137.462	33.8369	0.000348929	0.00634808	0.0247553
1636.94	137.588	33.8678	0.000336944	0.00638235	0.0253302
1638.43	137.713	33.8987	0.000345901	0.00633318	0.0246769
1639.93	137.839	33.9295	0.000335809	0.00633318	0.0252593
1641.42	137.964	33.9604	0.000344766	0.00630339	0.0245948
1642.91	138.09	33.9913	0.000332908	0.00632574	0.025207
1644.4	138.215	34.0221	0.000343126	0.00627359	0.0245425
1645.9	138.34	34.053	0.000330637	0.00627955	0.0251286
1647.39	138.466	34.0839	0.000340351	0.00623784	0.0244641
1648.88	138.591	34.1148	0.000328745	0.00627359	0.025054
1650.37	138.717	34.1456	0.000338332	0.00618271	0.0244044
1651.86	138.842	34.1765	0.000326222	0.00624082	0.0249868
1653.36	138.967	34.2074	0.00033808	0.00616633	0.0243073
1654.85	139.093	34.2383	0.000323573	0.00621102	0.0249382
1656.34	139.218	34.2691	0.000335809	0.00613057	0.0242327
1657.83	139.344	34.3	0.000321176	0.00617973	0.0248561
1659.33	139.469	34.3309	0.000333286	0.0061261	0.0241767
1660.82	139.72	34.3617	0.000319914	0.00609333	0.0248001
1662.31	139.595	34.3926	0.000330511	0.00613504	0.0241169
1663.8	139.971	34.4235	0.000316508	0.00605012	0.0247479
1665.29	139.845	34.4544	0.000328871	0.00615739	0.0240497
1666.79	140.222	34.4852	0.000315878	0.00601734	0.0246695
1668.28	140.096	34.5161	0.000327105	0.00610375	0.02399
1669.77	140.473	34.547	0.000312976	0.0059801	0.0245836
1671.26	140.347	34.5779	0.000326979	0.00607992	0.0238967
1672.76	140.723	34.6087	0.000310075	0.005995	0.024494
1674.25	140.598	34.6396	0.000324834	0.00605608	0.0238332
1675.74	140.974	34.6705	0.000308813	0.00594732	0.0244044
1677.23	140.849	34.7014	0.000322942	0.00601883	0.0237772
1678.72	141.225	34.7322	0.000306921	0.00593243	0.0243335
1680.22	141.1	34.7631	0.000321807	0.00598606	0.02371
1681.71	141.476	34.794	0.000305533	0.0059071	0.0242588
1683.2	141.351	34.8248	0.000317644	0.00595775	0.0236503
1684.69	141.727	34.8557	0.000304272	0.00588326	0.0241804
1686.19	141.601	34.8866	0.000316004	0.00594285	0.0235793
1687.68	141.978	34.9175	0.000301244	0.00585943	0.0240908
1689.17	141.852	34.9483	0.000314364	0.0058922	0.023542
1690.66	142.228	34.9792	0.000298974	0.00581324	0.0240311
1692.15	142.103	35.0101	0.000312345	0.00588922	0.0234599
1693.65	142.479	35.041	0.000298469	0.00581175	0.0239564
1695.14	142.354	35.0718	0.000309192	0.00586389	0.0233964
1696.63	142.73	35.1027	0.000296829	0.00576706	0.0239041
1698.12	142.605	35.1336	0.000307552	0.0058341	0.0233292
1699.62	142.981	35.1644	0.000295189	0.00577749	0.0238407
1701.11	142.856	35.1953	0.00030465	0.00580877	0.0232508
1702.6	143.232	35.2262	0.000293675	0.00575067	0.0237772
1704.09	143.106	35.2571	0.000302884	0.00577153	0.0231761
1705.58	143.357	35.2879	0.000291531	0.00577749	0.0236876
1707.08	143.483	35.3188	0.000301497	0.00572236	0.0230791
1708.57	143.608	35.3497	0.000290017	0.00571789	0.0236391
1710.06	143.734	35.3806	0.000300614	0.00569555	0.0230231
1711.55	143.859	35.4114	0.000287999	0.00571193	0.0235831
1713.04	143.984	35.4423	0.000297838	0.00565234	0.0229633
1714.54	144.11	35.4732	0.000286106	0.00568363	0.0235271
1716.03	144.235	35.5041	0.000296703	0.00563893	0.0228849
1717.52	144.361	35.5349	0.000284466	0.00567916	0.0234524
1719.01	144.486	35.5658	0.000293801	0.00557934	0.022814
1720.51	144.611	35.5967	0.000283962	0.00565979	0.0234001
1722	144.737	35.6275	0.000292288	0.00557487	0.0227132
1723.49	144.862	35.6584	0.000281943	0.00561808	0.0233367
1724.98	144.988	35.6893	0.000289891	0.00555848	0.0226423
1726.47	145.113	35.7202	0.000279799	0.00562552	0.0232583
1727.97	145.239	35.751	0.000288251	0.00553018	0.0225714
1729.46	145.364	35.7819	0.000279673	0.00558381	0.0231911
1730.95	145.489	35.8128	0.000284971	0.0055123	0.0224818
1732.44	145.615	35.8437	0.000278285	0.00559275	0.0231425
1733.94	145.74	35.8745	0.000285097	0.00545122	0.0224034
1735.43	145.866	35.9054	0.000275888	0.00555997	0.0230903
1736.92	145.991	35.9363	0.000282953	0.00544824	0.0223474
1738.41	146.117	35.9671	0.000273365	0.00554954	0.0230081
1739.9	146.242	35.998	0.000280177	0.00540205	0.0222839
1741.4	146.367	36.0289	0.000271599	0.00553018	0.022926
1742.89	146.493	36.0598	0.000279294	0.0053946	0.0222316
1744.38	146.618	36.0906	0.000269959	0.00550038	0.0228663
1745.87	146.744	36.1215	0.000276141	0.00536779	0.0221644
1747.37	146.869	36.1524	0.000269076	0.00549144	0.0228065
1748.86	146.994	36.1833	0.000273618	0.00534395	0.0221122
1750.35	147.12	36.2141	0.000266427	0.00546016	0.022758
1751.84	147.245	36.245	0.000272608	0.00531862	0.0220487
1753.33	147.371	36.2759	0.000264787	0.00544675	0.0227132
1754.83	147.496	36.3068	0.000270716	0.00528585	0.0219591
1756.32	147.622	36.3376	0.000264156	0.00542142	0.0226498
1757.81	147.747	36.3685	0.000267689	0.00528883	0.021918
1759.3	147.872	36.3994	0.000261633	0.00540056	0.0225527
1760.8	147.998	36.4302	0.000266427	0.00524264	0.0218658
1762.29	148.123	36.4611	0.000260372	0.00537375	0.0224892
1763.78	148.249	36.492	0.000263904	0.0052486	0.0217911
1765.27	148.374	36.5229	0.000259363	0.00533501	0.022437
1766.76	148.5	36.5537	0.000262264	0.00523519	0.0217351
1768.26	148.625	36.5846	0.000256966	0.0053216	0.0223586
1769.75	148.75	36.6155	0.000261129	0.0052054	0.0216903
1771.24	148.876	36.6464	0.000255578	0.00526797	0.0223324
1772.73	149.001	36.6772	0.000259615	0.00516964	0.021638
1774.22	149.127	36.7081	0.000251668	0.00525158	0.022269
1775.72	149.252	36.739	0.000257597	0.00513687	0.0215708
1777.21	149.378	36.7698	0.000249775	0.0052337	0.0221906
1778.7	149.503	36.8007	0.000257218	0.00514283	0.0214999
1780.19	149.628	36.8316	0.000247757	0.0052203	0.0221346
1781.69	149.754	36.8625	0.000254948	0.00509962	0.0214476
1783.18	149.879	36.8933	0.000246496	0.00520093	0.0220823
1784.67	150.005	36.9242	0.000254191	0.00509515	0.0213842
1786.16	150.13	36.9551	0.000244856	0.00515028	0.0220151
1787.65	150.255	36.986	0.000252425	0.00507727	0.0213244
1789.15	150.381	37.0168	0.000242459	0.00515474	0.0219404
1790.64	150.506	37.0477	0.000250406	0.00504599	0.0212759
1792.13	150.632	37.0786	0.000241197	0.0051175	0.0218844
1793.62	150.757	37.1095	0.000248892	0.00502066	0.0211975
1795.12	150.883	37.1403	0.000238422	0.00511601	0.021821
1796.61	151.008	37.1712	0.000248388	0.00497746	0.0211527
1798.1	151.133	37.2021	0.000236782	0.00509366	0.0217612
1799.59	151.259	37.2329	0.000247	0.00497746	0.021093
1801.08	151.384	37.2638	0.000235773	0.00506834	0.0216866
1802.58	151.51	37.2947	0.000245234	0.00494021	0.0210108
1804.07	151.635	37.3256	0.000233881	0.00504748	0.0216268
1805.56	151.761	37.3564	0.000244603	0.00493872	0.0209474
1807.05	151.886	37.3873	0.000232871	0.00501172	0.0215596
1808.55	152.011	37.4182	0.00024208	0.00492382	0.0208615
1810.04	152.137	37.4491	0.000231358	0.00500874	0.021485
1811.53	152.262	37.4799	0.000240945	0.00490595	0.0207831
1813.02	152.388	37.5108	0.000229844	0.00497001	0.0214364
1814.51	152.513	37.5417	0.000239557	0.00488658	0.0206711
1816.01	152.638	37.5725	0.000228835	0.00497001	0.0213767
1817.5	152.764	37.6034	0.000237413	0.00485231	0.0206114
1818.99	152.889	37.6343	0.00022833	0.00493872	0.021317
1820.48	153.015	37.6652	0.000236025	0.00485529	0.0205517
1821.98	153.14	37.696	0.000226186	0.00491489	0.0212348
1823.47	153.266	37.7269	0.00023489	0.00480315	0.0204882
1824.96	153.391	37.7578	0.000223915	0.00489254	0.0211714
1826.45	153.516	37.7887	0.000233628	0.00478676	0.0203949
1827.94	153.642	37.8195	0.00022341	0.00486125	0.0210892
1829.44	153.767	37.8504	0.000232998	0.00475101	0.0203501
1830.93	153.893	37.8813	0.000221013	0.00485082	0.0210295
1832.42	154.018	37.9122	0.000231988	0.00473462	0.0203239
1833.91	154.144	37.943	0.000219878	0.00480911	0.0209772
1835.41	154.269	37.9739	0.000230348	0.00471525	0.0202717
1836.9	154.394	38.0048	0.00021685	0.00481656	0.0209138
1838.39	154.52	38.0356	0.000228835	0.00466013	0.0202119
1839.88	154.645	38.0665	0.000215589	0.0047957	0.0208727
1841.37	154.771	38.0974	0.000228204	0.00466162	0.0201522
1842.87	154.896	38.1283	0.000214075	0.00478229	0.0208242
1844.36	155.021	38.1591	0.000226059	0.00461543	0.0201037
1845.85	155.147	38.19	0.000214075	0.00476143	0.020757
1847.34	155.272	38.2209	0.000224293	0.00461096	0.020029
1848.83	155.398	38.2518	0.000213066	0.00472419	0.0207085
1850.33	155.523	38.2826	0.00022341	0.00459458	0.0199879
1851.82	155.649	38.3135	0.000211426	0.0047078	0.0206263
1853.31	155.774	38.3444	0.000222023	0.00458117	0.0199245
1854.8	155.899	38.3752	0.000210921	0.00468396	0.0205591
1856.3	156.025	38.4061	0.000220004	0.00456776	0.0198274
1857.79	156.15	38.437	0.000209155	0.00467652	0.0204882
1859.28	156.276	38.4679	0.000219752	0.00453945	0.0197789
1860.77	156.401	38.4987	0.000207263	0.00464821	0.0204135
1862.26	156.527	38.5296	0.00021786	0.00453796	0.019749
1863.76	156.652	38.5605	0.000206885	0.00461096	0.0203389
1865.25	156.777	38.5914	0.000216094	0.00451115	0.0196706
1866.74	156.903	38.6222	0.000205749	0.00459011	0.0202754
1868.23	157.028	38.6531	0.000215967	0.00451264	0.0196109
1869.73	157.154	38.684	0.000204109	0.00455584	0.0202418
1871.22	157.279	38.7149	0.000213444	0.00449327	0.0195661
1872.71	157.405	38.7457	0.000203857	0.00455286	0.0201559
1874.2	157.53	38.7766	0.000213066	0.00446645	0.0195213
1875.69	157.655	38.8075	0.000201839	0.00451413	0.0201037
1877.19	157.781	38.8383	0.000212814	0.00444708	0.0194429
1878.68	157.906	38.8692	0.000200577	0.00450221	0.0200589
1880.17	158.032	38.9001	0.000210921	0.00441729	0.0193794
1881.66	158.157	38.931	0.000199063	0.0044888	0.0200141
1883.16	158.282	38.9618	0.000210038	0.00440686	0.0193346
1884.65	158.408	38.9927	0.000198054	0.00447241	0.0199506
1886.14	158.533	39.0236	0.000209029	0.00438153	0.0192674
1887.63	158.659	39.0545	0.000196919	0.00445304	0.0199058
1889.12	158.784	39.0853	0.000208272	0.00436961	0.0192114
1890.62	158.91	39.1162	0.000195784	0.00443517	0.0198498
1892.11	159.035	39.1471	0.000206885	0.00434876	0.0191405
1893.6	159.16	39.1779	0.000194017	0.00443368	0.0197938
1895.09	159.286	39.2088	0.000206632	0.00433088	0.0190845
1896.59	159.411	39.2397	0.000193134	0.00440537	0.0197378
1898.08	159.537	39.2706	0.000205245	0.004313	0.0190359
1899.57	159.662	39.3014	0.000193387	0.00439941	0.0196893
1901.06	159.788	39.3323	0.000203226	0.00427725	0.0189762
1902.55	159.913	39.3632	0.000192504	0.00437259	0.019637
1904.05	160.038	39.3941	0.000202469	0.00427874	0.018909
1905.54	160.164	39.4249	0.000191873	0.00435174	0.0195847
1907.03	160.289	39.4558	0.000200956	0.00424596	0.0188717
1908.52	160.415	39.4867	0.000190864	0.00433833	0.0195175
1910.02	160.54	39.5176	0.00019982	0.00424447	0.0188381
1911.51	160.665	39.5484	0.000190485	0.00429512	0.0194877
1913	160.791	39.5793	0.000199442	0.00422659	0.018797
1914.49	160.916	39.6102	0.000188845	0.00429661	0.0194279
1915.98	161.042	39.641	0.000198433	0.00420127	0.0187336
1917.48	161.167	39.6719	0.000188341	0.00427278	0.0193682
1918.97	161.293	39.7028	0.000197297	0.00417147	0.0186813
1920.46	161.418	39.7337	0.000186701	0.00427278	0.0193085
1921.95	161.543	39.7645	0.000196793	0.00414018	0.0186104
1923.44	161.669	39.7954	0.000185692	0.00426235	0.0192637
1924.94	161.794	39.8263	0.000195405	0.00414912	0.0185133
1926.43	161.92	39.8572	0.000184304	0.00421765	0.0192189
1927.92	162.045	39.888	0.000194396	0.00411933	0.0184162
1929.41	162.171	39.9189	0.000182286	0.00420276	0.0191442
1930.91	162.296	39.9498	0.000193639	0.00412827	0.0183826
1932.4	162.421	39.9807	0.000181655	0.00415657	0.0190733
1933.89	162.547	40.0115	0.000192251	0.00410443	0.0183304
1935.38	162.672	40.0733	0.000181907	0.00414018	0.0181213
1936.87	162.798	40.0424	0.000189476	0.00410294	0.0191741
1938.37	162.923	40.135	0.000179889	0.00410443	0.0182482
1939.86	163.049	40.1041	0.000188971	0.0040791	0.0189501
1941.35	163.174	40.1968	0.000179132	0.00409996	0.0181922
1942.84	163.299	40.1659	0.000187205	0.00404782	0.0188791
1944.34	163.425	40.2585	0.000178501	0.00408059	0.0181288
1945.83	163.55	40.2276	0.000186322	0.00404186	0.0188157
1947.32	163.676	40.3203	0.000177492	0.00406271	0.0180952
1948.81	163.801	40.2894	0.000185439	0.00401355	0.0187709
1950.3	163.926	40.382	0.000175726	0.00404931	0.0180242
1951.8	164.052	40.3511	0.000184304	0.00400163	0.0187224
1953.29	164.177	40.4437	0.000175474	0.00401802	0.0179645
1954.78	164.428	40.4129	0.000183673	0.00401355	0.0186626
1956.27	164.679	40.5055	0.000171941	0.00397035	0.0179309
1957.77	164.303	40.4746	0.000183169	0.00398077	0.0186029
1959.26	164.93	40.5672	0.000170301	0.00396588	0.0178898
1960.75	164.554	40.5364	0.000182538	0.00398077	0.0185693
1962.24	165.181	40.629	0.000168914	0.00394651	0.017845
1963.73	164.804	40.5981	0.00018115	0.00395992	0.0185096
1965.23	165.432	40.6907	0.000168283	0.00394502	0.0177853
1966.72	165.055	40.6599	0.000180267	0.00392714	0.0184349
1968.21	165.682	40.7525	0.000166895	0.00392863	0.0177256
1969.7	165.306	40.7216	0.00017787	0.00391969	0.0183752
1971.2	165.933	40.8142	0.000166517	0.00389585	0.0178525
1972.69	165.557	40.7834	0.000176861	0.00388394	0.0183154
1974.18	166.184	40.876	0.000165255	0.00388692	0.0176248
1975.67	165.808	40.8451	0.000175852	0.00387798	0.0180765
1977.16	166.435	40.9377	0.00016412	0.00386159	0.0175837
1978.66	166.059	40.9068	0.00017459	0.00386159	0.0181922
1980.15	166.686	40.9995	0.000163742	0.00385563	0.0175426
1981.64	166.309	40.9686	0.00017232	0.00385712	0.01814
1983.13	166.937	41.0612	0.000162606	0.00384371	0.0174904
1984.63	166.56	41.0303	0.000171689	0.00383924	0.0180728
1986.12	167.187	41.123	0.000161849	0.00383477	0.0174381
1987.61	166.811	41.0921	0.000170301	0.00381094	0.0180205
1989.1	167.438	41.1847	0.000161345	0.00381838	0.0173896
1990.59	167.062	41.1538	0.000169671	0.00379753	0.017957
1992.09	167.689	41.2464	0.000159326	0.00378114	0.0173261
1993.58	167.313	41.2156	0.000168661	0.00376475	0.0178861
1995.07	167.94	41.3082	0.000157939	0.00379157	0.0172888
1996.56	167.564	41.2773	0.000167526	0.00376028	0.0178525
1998.05	168.191	41.3699	0.000156803	0.00376028	0.0172328
1999.55	167.815	41.3391	0.000166138	0.00374687	0.0178152
2001.04	168.442	41.4317	0.000155794	0.00374538	0.017173
2002.53	168.065	41.4008	0.000165634	0.00372304	0.0177741
2004.02	168.692	41.4934	0.000154533	0.00373347	0.0171133
2005.52	168.316	41.4626	0.000164751	0.00370069	0.0177144
2007.01	168.943	41.5552	0.000153902	0.00371112	0.0170722
2008.5	168.567	41.5243	0.000163994	0.00367536	0.0176248
2009.99	169.194	41.6169	0.000152514	0.00370516	0.0168557
2011.48	168.818	41.5861	0.000163994	0.00367238	0.0177181
2012.98	169.445	41.6787	0.000150622	0.00366791	0.0169416
2014.47	169.069	41.6478	0.000162859	0.00364557	0.017509
2015.96	169.696	41.7404	0.000149991	0.00367387	0.0168856
2017.45	169.32	41.7095	0.000161976	0.00365004	0.017468
2018.95	169.947	41.8022	0.000148351	0.00365004	0.0168371
2020.44	169.57	41.7713	0.000161849	0.00362173	0.0174194
2021.93	170.198	41.8639	0.000147595	0.00364259	0.0168072
2023.42	169.821	41.833	0.000160209	0.00359491	0.0173858
2024.91	170.448	41.9257	0.000146333	0.00362471	0.0167661
2026.41	170.072	41.8948	0.00015857	0.00358299	0.0173336
2027.9	170.699	41.9874	0.00014545	0.00360832	0.0167288
2029.39	170.323	41.9565	0.000158065	0.00356363	0.0172962
2030.88	170.95	42.0491	0.000144441	0.00358448	0.0166691
2032.38	170.574	42.0183	0.000156803	0.00355469	0.0172328
2033.87	171.201	42.1109	0.000143936	0.00354873	0.0166093
2035.36	170.825	42.08	0.000155416	0.00352191	0.0171917
2036.85	171.452	42.1726	0.000143053	0.00354426	0.0165683
2038.34	171.076	42.1418	0.00015365	0.00351595	0.0171506
2039.84	171.703	42.2344	0.000142549	0.00352191	0.0165421
2041.33	171.326	42.2035	0.00015201	0.00350105	0.0171021
2042.82	171.953	42.2961	0.000141413	0.00351744	0.0164936
2044.31	171.577	42.2653	0.000151001	0.0034802	0.0170648
2045.81	172.204	42.3579	0.000140404	0.00350403	0.0164376
2047.3	171.828	42.327	0.000149613	0.00345487	0.0170349
2048.79	172.455	42.4196	0.000139521	0.00349063	0.0163816
2050.28	172.079	42.3888	0.000148856	0.00342805	0.016964
2051.77	172.706	42.4814	0.000138638	0.00347573	0.0163256
2053.27	172.33	42.4505	0.000147342	0.00342656	0.0169154
2054.76	172.957	42.5431	0.000137124	0.00343997	0.0162957
2056.25	172.581	42.5122	0.000146585	0.00339975	0.0168594
2057.74	173.208	42.6049	0.000136872	0.00342656	0.0162285
2059.24	172.831	42.574	0.000144315	0.00339975	0.0168109
2060.73	173.459	42.6666	0.000135106	0.00339528	0.0161763
2062.22	173.082	42.6357	0.000143305	0.00337889	0.0167848
2063.71	173.709	42.7284	0.000134349	0.00339379	0.0161016
2065.2	173.333	42.6975	0.000143179	0.00336846	0.0167288
2066.7	173.96	42.7901	0.000132961	0.00338336	0.0160269
2068.19	173.584	42.7592	0.000142296	0.00335058	0.0166691
2069.68	174.211	42.8518	0.000132204	0.00336697	0.0159709
2071.17	173.835	42.821	0.000141666	0.00332228	0.0166168
2072.66	174.462	42.9136	0.000131447	0.00335207	0.0159224
2074.16	174.086	42.8827	0.000140783	0.00332526	0.016572
2075.65	174.713	42.9753	0.000130691	0.00331483	0.0158664
2077.14	174.336	42.9445	0.000140152	0.00330142	0.0165309
2078.63	174.964	43.0371	0.00013006	0.0033044	0.0158067
2080.13	174.587	43.0062	0.000139143	0.00329248	0.0164712
2081.62	175.214	43.0988	0.000128924	0.00327758	0.0157619
2083.11	174.838	43.068	0.000138764	0.00326864	0.0164115
2084.6	175.465	43.1606	0.000128798	0.00326418	0.015732
2086.09	175.089	43.1297	0.000138512	0.00325971	0.0163592
2087.59	175.716	43.2223	0.000127915	0.00325226	0.0156797
2089.08	175.34	43.1915	0.000137124	0.00324779	0.0163107
2090.57	175.967	43.2841	0.000127285	0.00324034	0.0156461
2092.06	175.591	43.2532	0.000136872	0.00321501	0.0162696
2093.56	176.218	43.3458	0.000125897	0.00322246	0.0156237
2095.05	175.842	43.3149	0.000135863	0.00320756	0.0162211
2096.54	176.469	43.4076	0.000125266	0.00317777	0.0155827
2098.03	176.092	43.3767	0.000134727	0.00318968	0.01618
2099.52	176.719	43.4693	0.000124257	0.00318373	0.0155453
2101.02	176.343	43.4384	0.000134601	0.00318968	0.016124
2102.51	176.97	43.5311	0.0001235	0.00316883	0.0154968
2104	176.594	43.5002	0.00013334	0.00316734	0.0160829
2105.49	177.221	43.5928	0.000122617	0.00316436	0.0154483
2106.99	176.845	43.5619	0.000131826	0.0031435	0.0160493
2108.48	177.472	43.6545	0.000121986	0.00314052	0.0154147
2109.97	177.096	43.6237	0.000131321	0.00313158	0.0160008
2111.46	177.597	43.7163	0.000121103	0.00311519	0.0153661
2112.95	177.347	43.6854	0.000130691	0.00310626	0.0159448
2114.45	177.723	43.778	0.000121103	0.00311221	0.0153325
2115.94	177.848	43.7472	0.000129934	0.00308987	0.0158925
2117.43	177.974	43.8398	0.000119716	0.00310328	0.0153064
2118.92	178.099	43.8089	0.000129429	0.00308838	0.0158552
2120.42	178.225	43.9015	0.000119085	0.00307199	0.0152541
2121.91	178.35	43.8707	0.000128294	0.00307646	0.0157955
2123.4	178.475	43.9633	0.000118076	0.00306901	0.0151869
2124.89	178.601	43.9324	0.000127158	0.00305411	0.0157283
2126.38	178.726	44.025	0.000117319	0.00305709	0.0151235
2127.88	178.852	43.9942	0.000126906	0.00304815	0.0156685
2129.37	178.977	44.0868	0.000116562	0.00306007	0.0150787
2130.86	179.103	44.0559	0.000126149	0.00301687	0.0156275
2132.35	179.228	44.1485	0.000116183	0.0030556	0.0150339
2133.85	179.353	44.1176	0.000125014	0.00301538	0.0155603
2135.34	179.479	44.2103	0.000115427	0.00303921	0.0150115
2136.83	179.604	44.1794	0.000124509	0.0029975	0.0155341
2138.32	179.73	44.272	0.000114039	0.00302581	0.0149517
2139.81	179.855	44.2411	0.000123752	0.00299452	0.0155005
2141.31	179.98	44.3338	0.000114039	0.00299452	0.0149069
2142.8	180.106	44.3029	0.0001235	0.00299154	0.0154371
2144.29	180.231	44.3955	0.000112147	0.00298111	0.0148621
2145.78	180.357	44.3646	0.000122869	0.00298558	0.0153885
2147.27	180.482	44.4572	0.000111264	0.00295131	0.0148248
2148.77	180.608	44.4264	0.000122365	0.00297813	0.01534
2150.26	180.733	44.519	0.000110885	0.00294685	0.0147838
2151.75	180.858	44.4881	0.000121482	0.00295578	0.015284
2153.24	180.984	44.5807	0.000109876	0.00292897	0.0147614
2154.74	181.109	44.5499	0.000120725	0.00295727	0.0152355
2156.23	181.235	44.6425	0.000108993	0.00290215	0.014724
2157.72	181.36	44.6116	0.000119589	0.00293791	0.0151981
2159.21	181.486	44.7042	0.000108614	0.00289768	0.0146755
2160.7	181.611	44.6734	0.000117949	0.00293493	0.0151459
2162.2	181.736	44.766	0.000108236	0.00287087	0.0146307
2163.69	181.862	44.7351	0.000117445	0.00290513	0.0151309
2165.18	181.987	44.8277	0.000107101	0.00287087	0.0145822
2166.67	182.113	44.7969	0.000116688	0.0028798	0.0150675
2168.17	182.238	44.8895	0.000106091	0.00285448	0.0145448
2169.66	182.363	44.8586	0.000116436	0.00286491	0.0150301
2171.15	182.489	44.9512	0.000105839	0.00285746	0.0145
2172.64	182.614	44.9203	0.000115427	0.00283809	0.0149816
2175.63	182.74	45.013	0.000115048	0.0028366	0.0144627
2174.13	182.865	44.9821	0.000104956	0.00284256	0.0149368
2178.61	182.991	45.0747	0.00011366	0.00281723	0.0144291
2177.12	183.116	45.0438	0.000104704	0.00281127	0.0148957
2181.6	183.241	45.1365	0.000112777	0.00280233	0.0143806
2180.1	183.367	45.1056	0.000103947	0.0028068	0.0148472
2184.58	183.492	45.1982	0.000111642	0.0027785	0.0143358
2183.09	183.618	45.1673	0.000103316	0.00279042	0.0148024
2187.56	183.743	45.2599	0.000110633	0.0027785	0.0142984
2186.07	183.869	45.2291	0.000102938	0.00277701	0.0147614
2190.55	183.994	45.3217	0.000110759	0.00275615	0.0142611
2189.06	184.119	45.2908	0.000102181	0.0027636	0.0147166
2193.53	184.245	45.3834	0.000109624	0.0027487	0.0142275
2192.04	184.37	45.3526	0.000100919	0.00273827	0.014683
2196.52	184.496	45.4452	0.00010811	0.00273976	0.0141864
2195.03	184.621	45.4143	0.000100415	0.00273976	0.014627
2199.5	184.746	45.5069	0.000107984	0.0027338	0.0141528
2198.01	184.872	45.4761	9.95317e-05	0.00271295	0.0145822
2202.49	184.997	45.5687	0.000107731	0.00272635	0.0141155
2200.99	185.123	45.5378	9.76395e-05	0.00270699	0.0145374
2205.47	185.248	45.6304	0.000106722	0.00269954	0.0140819
2203.98	185.374	45.5996	9.73872e-05	0.00270252	0.0144739
2208.45	185.499	45.6922	0.000105587	0.00269656	0.0140595
2206.96	185.624	45.6613	9.66303e-05	0.00268464	0.0144403
2211.44	185.75	45.7539	0.000104956	0.00266825	0.014011
2209.95	185.875	45.723	9.53688e-05	0.00267868	0.0144067
2214.42	186.001	45.8157	0.000103568	0.00266676	0.0139699
2212.93	186.126	45.7848	9.53688e-05	0.00266229	0.0143768
2217.41	186.252	45.8774	0.000103821	0.00265186	0.0139027
2215.92	186.377	45.8465	9.46119e-05	0.00265484	0.014332
2220.39	186.502	45.9392	0.00010319	0.0026459	0.0138504
2218.9	186.628	45.9083	9.30981e-05	0.00263696	0.0142686
2223.38	186.753	46.0009	0.000102055	0.00263696	0.0138019
2221.88	186.879	45.97	9.22151e-05	0.00264143	0.0142387
2226.36	187.004	46.0626	0.00010155	0.0026027	0.0137459
2224.87	187.13	46.0318	9.17105e-05	0.00263101	0.0142126
2229.35	187.255	46.1244	0.000101046	0.0026027	0.0136862
2227.85	187.38	46.0935	9.07013e-05	0.00262505	0.0141566
2232.33	187.506	46.1861	0.000100793	0.00257737	0.0136488
2230.84	187.631	46.1553	8.98182e-05	0.0026176	0.014108
2235.31	187.757	46.2479	9.92794e-05	0.00257439	0.0135854
2233.82	187.882	46.217	8.84306e-05	0.00259376	0.0140744
2238.3	188.007	46.3096	9.87748e-05	0.00255651	0.013563
2236.81	188.133	46.2788	8.81783e-05	0.00259376	0.0140296
2241.28	188.258	46.3714	9.76395e-05	0.00253864	0.0135331
2239.79	188.384	46.3405	8.71691e-05	0.00257141	0.0139848
2244.27	188.509	46.4331	9.76395e-05	0.0025297	0.0134808
2242.78	188.635	46.4023	8.6286e-05	0.00257737	0.0139363
2247.25	188.76	46.4949	9.67564e-05	0.00250437	0.013451
2245.76	188.885	46.464	8.5403e-05	0.00256545	0.0138952
2250.24	189.011	46.5566	9.52426e-05	0.00249394	0.013395
2248.74	189.136	46.5257	8.452e-05	0.00255651	0.0138467
2253.22	189.262	46.6184	9.54949e-05	0.0024716	0.0133464
2251.73	189.387	46.5875	8.38892e-05	0.00254758	0.0137944
2254.71	189.513	46.6801	8.35108e-05	0.00246862	0.0133166
2256.21	189.638	46.6492	9.41073e-05	0.00253119	0.0137496
2257.7	189.763	46.7419	8.33846e-05	0.00246266	0.013283
2259.19	189.889	46.711	9.33504e-05	0.00252374	0.0137198
2260.68	190.014	46.8036	8.31323e-05	0.00246266	0.0132232
2262.17	190.14	46.7727	9.2972e-05	0.0024999	0.0136899
2263.67	190.265	46.8653	8.26277e-05	0.00245074	0.0131859
2265.16	190.39	46.8345	9.23412e-05	0.00249543	0.0136563
2266.65	190.516	46.9271	8.1997e-05	0.00242839	0.0131523
2268.14	190.641	46.8962	9.14582e-05	0.00248351	0.0136115
2269.64	190.767	46.9888	8.16185e-05	0.00242392	0.013115
2271.13	190.892	46.958	9.12059e-05	0.0024716	0.0135667
2272.62	191.018	47.0506	8.07355e-05	0.00240157	0.0130739
2274.11	191.143	47.0197	9.03228e-05	0.00245819	0.0135144
2275.6	191.268	47.1123	8.04832e-05	0.00240455	0.013044
2277.1	191.394	47.0815	8.98182e-05	0.00242988	0.0134808
2278.59	191.519	47.1741	7.9474e-05	0.00238966	0.0130179
2280.08	191.645	47.1432	8.91875e-05	0.00243286	0.013451
2281.57	191.77	47.2358	7.90955e-05	0.00238072	0.0129694
2283.06	191.896	47.205	8.91875e-05	0.00241647	0.0134062
2284.56	192.021	47.2976	7.79602e-05	0.00237029	0.0129134
2286.05	192.146	47.2667	8.7926e-05	0.00240455	0.0133763
2287.54	192.272	47.3593	7.77079e-05	0.00235539	0.012891
2289.03	192.397	47.3284	8.80521e-05	0.00239115	0.0133128
2290.53	192.523	47.4211	7.72033e-05	0.00235241	0.0128425
2292.02	192.648	47.3902	8.64122e-05	0.00237327	0.0132606
2293.51	192.773	47.4828	7.78341e-05	0.00233602	0.0128089
2295	192.899	47.4519	8.46461e-05	0.0023688	0.0132195
2296.49	193.024	47.5446	7.66987e-05	0.00233602	0.0127865
2297.99	193.15	47.5137	8.452e-05	0.00235986	0.0131635
2299.48	193.275	47.6063	7.55634e-05	0.00232708	0.0127267
2300.97	193.401	47.5754	8.40154e-05	0.00235539	0.0131187
2302.46	193.526	47.668	7.50588e-05	0.00231666	0.0126969
2303.96	193.651	47.6372	8.40154e-05	0.00234347	0.0130926
2305.45	193.777	47.7298	7.39234e-05	0.00230027	0.0126446
2306.94	193.902	47.6989	8.33846e-05	0.00234347	0.013059
2308.43	194.028	47.7915	7.36711e-05	0.00228239	0.0125961
2309.92	194.153	47.7607	8.26277e-05	0.00233155	0.0130216
2311.42	194.279	47.8533	7.31665e-05	0.00228239	0.0125587
2312.91	194.404	47.8224	8.21231e-05	0.00232261	0.012988
2314.4	194.529	47.915	7.24096e-05	0.00226004	0.0125214
2315.89	194.655	47.8842	8.21231e-05	0.00231666	0.0129544
2317.39	194.78	47.9768	7.15266e-05	0.00225855	0.0124505
2318.88	194.906	47.9459	8.12401e-05	0.00228686	0.0128984
2320.37	195.031	48.0385	7.08958e-05	0.00224663	0.0124094
2321.86	195.157	48.0077	8.04832e-05	0.0022809	0.0128686
2323.35	195.282	48.1003	7.0139e-05	0.00223919	0.0123907
2324.85	195.407	48.0694	8.06093e-05	0.00225557	0.0128425
2326.34	195.533	48.162	6.92559e-05	0.00222876	0.0123459
2327.83	195.658	48.1311	7.96001e-05	0.00224068	0.0128126
2329.32	195.784	48.2238	6.91298e-05	0.00220492	0.0123161
2330.82	195.909	48.1929	7.82125e-05	0.00223174	0.0127529
2332.31	196.034	48.2855	6.88775e-05	0.00220492	0.0122787
2333.8	196.16	48.2546	7.77079e-05	0.00222429	0.0127043
2335.29	196.285	48.3473	6.77421e-05	0.00218704	0.0122489
2336.78	196.411	48.3164	7.74556e-05	0.00221684	0.0126483
2338.28	196.536	48.409	6.73637e-05	0.00219449	0.0121966
2339.77	196.662	48.3781	7.72033e-05	0.00218704	0.0126222
2341.26	196.787	48.4707	6.66068e-05	0.00218555	0.0121779
2342.75	196.912	48.4399	7.6951e-05	0.00219151	0.0125849
2344.25	197.038	48.5325	6.63545e-05	0.00217214	0.0121481
2345.74	197.163	48.5016	7.63203e-05	0.00217661	0.0125625
2347.23	197.289	48.5942	6.61022e-05	0.00216618	0.0121033
2348.72	197.414	48.5634	7.55634e-05	0.00217065	0.0125401
2350.21	197.54	48.656	6.58499e-05	0.00214384	0.0120734
2351.71	197.665	48.6251	7.48065e-05	0.00216172	0.0125102
2353.2	197.79	48.7177	6.54714e-05	0.00214086	0.0120585
2354.69	197.916	48.6869	7.40496e-05	0.00215278	0.0124766
2356.18	198.041	48.7795	6.53453e-05	0.00212149	0.0120323
2357.67	198.167	48.7486	7.30404e-05	0.00213937	0.0124542
2359.17	198.292	48.8412	6.48407e-05	0.00211702	0.0119913
2360.66	198.417	48.8104	7.25358e-05	0.00212	0.0124206
2362.15	198.543	48.903	6.39576e-05	0.0021051	0.0119502
2363.64	198.668	48.8721	7.21573e-05	0.00212447	0.0123907
2365.14	198.794	48.9647	6.39576e-05	0.00208573	0.0119241
2366.63	198.919	48.9338	7.12743e-05	0.00211255	0.0123459
2368.12	199.045	49.0265	6.32007e-05	0.00207233	0.0118867
2369.61	199.17	48.9956	7.12743e-05	0.00210659	0.0123123
2371.1	199.295	49.0882	6.32007e-05	0.00205147	0.0118457
2372.6	199.421	49.0573	7.07697e-05	0.00209169	0.0122675
2374.09	199.546	49.15	6.29484e-05	0.00205296	0.0118158
2375.58	199.672	49.1191	6.97605e-05	0.00208127	0.012219
2377.07	199.797	49.2117	6.26961e-05	0.00203359	0.011771
2378.57	199.923	49.1808	6.92559e-05	0.00206935	0.0121817
2380.06	200.048	49.2735	6.26961e-05	0.00203508	0.0117337
2381.55	200.173	49.2426	6.93821e-05	0.00203955	0.0121555
2383.04	200.299	49.3352	6.20654e-05	0.00202018	0.0117075
2384.53	200.424	49.3043	6.83729e-05	0.00202763	0.0121219
2386.03	200.55	49.3969	6.19393e-05	0.00200529	0.0116627
2387.52	200.675	49.3661	6.78683e-05	0.00201124	0.0120883
2389.01	200.801	49.4587	6.14347e-05	0.0019889	0.0116217
2390.5	200.926	49.4278	6.73637e-05	0.00201273	0.0120547
2392	201.051	49.5204	6.13085e-05	0.00196804	0.0115843
2393.49	201.177	49.4896	6.72375e-05	0.00199933	0.0120286
2394.98	201.302	49.5822	6.05516e-05	0.00196357	0.0116441
2396.47	201.428	49.5513	6.69852e-05	0.00198592	0.0119987
2397.96	201.553	49.6439	6.02993e-05	0.00195016	0.0115059
2399.46	201.678	49.6131	6.66068e-05	0.00198145	0.0118718
2400.95	201.804	49.7057	6.01732e-05	0.00195612	0.0114686
2402.44	201.929	49.6748	6.5976e-05	0.00196655	0.0119427
2403.93	202.055	49.7674	5.97947e-05	0.00194569	0.011435
2405.43	202.18	49.7365	6.58499e-05	0.00195612	0.0119054
2406.92	202.306	49.8292	5.89117e-05	0.00193377	0.0114089
2408.41	202.431	49.7983	6.54714e-05	0.00193675	0.0118345
2409.9	202.556	49.8909	5.85332e-05	0.00192186	0.0113753
2411.39	202.682	49.86	6.44622e-05	0.00193377	0.0117934
2412.89	202.807	49.9527	5.81548e-05	0.00190845	0.0113454
2414.38	202.933	49.9218	6.42099e-05	0.0019293	0.0117411
2415.87	203.058	50.0144	5.71456e-05	0.00190249	0.0113006
2417.36	203.184	49.9835	6.38315e-05	0.00193377	0.0116963
2418.86	203.309	50.0762	5.68933e-05	0.0018861	0.0112782
2420.35	203.434	50.0453	6.33269e-05	0.00192186	0.0116665
2421.84	203.56	50.1379	5.62625e-05	0.00188014	0.0112521
2423.33	203.685	50.107	6.26961e-05	0.00190696	0.0116142
2424.82	203.811	50.1996	5.62625e-05	0.00187269	0.0112222
2426.32	203.936	50.1688	6.257e-05	0.00190845	0.0115769
2427.81	204.061	50.2614	5.56318e-05	0.0018712	0.0111849
2429.3	204.187	50.2305	6.20654e-05	0.00188461	0.0115507
2430.79	204.312	50.3231	5.56318e-05	0.00186226	0.011155
2432.28	204.438	50.2923	6.14347e-05	0.00188908	0.0115134
2433.78	204.563	50.3849	5.51272e-05	0.00185183	0.0110281
2435.27	204.689	50.354	6.10562e-05	0.00188163	0.0115657
2436.76	204.814	50.4466	5.52533e-05	0.00185481	0.0110766
2439.75	204.939	50.4158	5.5001e-05	0.0018712	0.011435
2438.25	205.065	50.5084	6.0047e-05	0.00183545	0.0110505
2442.73	205.19	50.4775	5.46226e-05	0.00186822	0.0114126
2441.24	205.316	50.5701	5.96686e-05	0.00183843	0.0110169
2445.71	205.441	50.5392	5.43703e-05	0.00184588	0.0113939
2444.22	205.567	50.6319	5.96686e-05	0.00182651	0.0109833
2448.7	205.692	50.601	5.38657e-05	0.0018429	0.0113753
2447.21	205.817	50.6936	5.89117e-05	0.00181608	0.0109459
2451.68	205.943	50.6627	5.34873e-05	0.00181906	0.0113379
2450.19	206.068	50.7554	5.79025e-05	0.0018131	0.0109086
2454.67	206.194	50.7245	5.29827e-05	0.00182204	0.0112969
2453.18	206.319	50.8171	5.70194e-05	0.00179373	0.010875
2457.65	206.444	50.7862	5.29827e-05	0.00181459	0.0112633
2456.16	206.57	50.8789	5.65148e-05	0.00179075	0.0108526
2460.64	206.695	50.848	5.23519e-05	0.00181161	0.0112334
2459.14	206.821	50.9406	5.57579e-05	0.00177436	0.0108041
2463.62	206.946	50.9097	5.12166e-05	0.00180118	0.0112147
2462.13	207.072	51.0023	5.55056e-05	0.00177734	0.0107742
2466.61	207.197	50.9715	5.04597e-05	0.00178479	0.0111923
2465.11	207.322	51.0641	5.51272e-05	0.00175649	0.0107332
2469.59	207.448	51.0332	5.03335e-05	0.0017833	0.0111737
2468.1	207.573	51.1258	5.47488e-05	0.00174159	0.0107929
2472.57	207.699	51.095	4.93243e-05	0.00176543	0.0111363
2471.08	207.824	51.1876	5.43703e-05	0.00173265	0.0106809
2475.56	207.95	51.1567	4.91982e-05	0.00175351	0.0110318
2474.07	208.075	51.2493	5.37396e-05	0.00171626	0.0106436
2478.54	208.2	51.2185	4.93243e-05	0.0017401	0.0110729
2477.05	208.326	51.3111	5.37396e-05	0.00171775	0.01061
2481.53	208.451	51.2802	4.9072e-05	0.00173414	0.0110281
2480.04	208.577	51.3728	5.3235e-05	0.00170434	0.0105801
2484.51	208.702	51.3419	4.89459e-05	0.00171924	0.0109833
2483.02	208.828	51.4346	5.31088e-05	0.00169689	0.0105465
2487.5	208.953	51.4037	4.84413e-05	0.00170732	0.0109534
2486	209.078	51.4963	5.22258e-05	0.00168945	0.0105241
2490.48	209.204	51.4654	4.80628e-05	0.00171328	0.0109161
2488.99	209.329	51.5581	5.18473e-05	0.0016671	0.0104718
2493.47	209.455	51.5272	4.76844e-05	0.00170732	0.0108788
2491.97	209.58	51.6198	5.14689e-05	0.00165667	0.0104196
2496.45	209.705	51.5889	4.73059e-05	0.00170136	0.0108452
2494.96	209.831	51.6816	5.10904e-05	0.0016522	0.0103598
2499.43	209.956	51.6507	4.70536e-05	0.00168647	0.0108153
2497.94	210.082	51.7433	5.10904e-05	0.00164922	0.0103412
2502.42	210.207	51.7124	4.68014e-05	0.00168349	0.0107742
2500.93	210.333	51.805	5.05858e-05	0.00163581	0.0103113
2505.4	210.458	51.7742	4.70536e-05	0.00167455	0.010722
2503.91	210.583	51.8668	4.95766e-05	0.00163134	0.0102889
2508.39	210.709	51.8359	4.70536e-05	0.00166114	0.0106921
2506.89	210.834	51.9285	4.86936e-05	0.0016224	0.0101769
2511.37	210.96	51.8977	4.69275e-05	0.00165071	0.0107481
2509.88	211.085	51.9903	4.83151e-05	0.00161346	0.0102404
2514.36	211.211	51.9594	4.65491e-05	0.0016373	0.0106324
2512.86	211.336	52.052	4.80628e-05	0.00160453	0.0102105
2517.34	211.461	52.0212	4.60445e-05	0.00163432	0.0105838
2515.85	211.587	52.1138	4.76844e-05	0.00158516	0.0101918
2520.32	211.712	52.0829	4.44045e-05	0.00162091	0.010554
2518.83	211.838	52.1755	4.76844e-05	0.00158367	0.0101284
2523.31	211.963	52.1446	4.37738e-05	0.001609	0.0105353
2521.82	212.088	52.2373	4.71798e-05	0.00157175	0.0100948
2526.29	212.214	52.2064	4.33953e-05	0.00159261	0.0105054
2524.8	212.339	52.299	4.68014e-05	0.00157473	0.0100462
2529.28	212.465	52.2681	4.28907e-05	0.00157026	0.0104606
2527.79	212.59	52.3608	4.60445e-05	0.00156728	0.0100238
2532.26	212.716	52.3299	4.27646e-05	0.00157175	0.0104345
2530.77	212.841	52.4225	4.57922e-05	0.00155238	0.00999397
2535.25	212.966	52.3916	4.26384e-05	0.00155983	0.0104009
2533.75	213.092	52.4843	4.52876e-05	0.00154344	0.0099529
2538.23	213.217	52.4534	4.21338e-05	0.00154642	0.0103598
2536.74	213.343	52.546	4.49091e-05	0.00153004	0.0099305
2541.22	213.468	52.5151	4.17554e-05	0.00153748	0.0103262
2539.72	213.594	52.6077	4.41522e-05	0.00153153	0.00990437
2544.2	213.719	52.5769	4.09985e-05	0.0015345	0.0102889
2542.71	213.844	52.6695	4.41522e-05	0.00151812	0.00994917
2547.18	213.97	52.6386	4.03677e-05	0.00153004	0.0102702
2545.69	214.095	52.7312	4.36476e-05	0.00151365	0.00984463
2550.17	214.221	52.7004	3.9737e-05	0.00151812	0.0101806
2548.68	214.346	52.793	4.37738e-05	0.00150918	0.00980357
2553.15	214.471	52.7621	3.96108e-05	0.00150918	0.0102329
2551.66	214.597	52.8547	4.30169e-05	0.00150024	0.0097849
2556.14	214.722	52.8239	3.91063e-05	0.00149875	0.0102068
2554.65	214.848	52.9165	4.23861e-05	0.00149577	0.00975504
2559.12	214.973	52.8856	3.86017e-05	0.00150173	0.0101881
2557.63	215.099	52.9782	4.18815e-05	0.00148236	0.00972517
2562.11	215.224	52.9473	3.82232e-05	0.00149875	0.0101657
2560.61	215.349	53.04	4.09985e-05	0.00148385	0.00969157
2565.09	215.475	53.0091	3.80971e-05	0.00148683	0.0101358
2563.6	215.6	53.1017	4.09985e-05	0.0014764	0.00965797
2568.08	215.726	53.0708	3.74663e-05	0.0014764	0.0100836
2566.58	215.851	53.1635	4.062e-05	0.0014764	0.00961317
2571.06	215.977	53.1326	3.70879e-05	0.00146299	0.0100313
2569.57	216.102	53.2252	4.03677e-05	0.00147044	0.00959824
2574.04	216.227	53.1943	3.67094e-05	0.00146299	0.0099977
2572.55	216.353	53.287	4.01154e-05	0.00145554	0.00957211
2577.03	216.478	53.2561	3.68356e-05	0.00144512	0.00996037
2575.54	216.604	53.3487	3.98631e-05	0.00143767	0.00954971
2580.01	216.729	53.3178	3.67094e-05	0.00144214	0.00993423
2578.52	216.855	53.4104	3.92324e-05	0.00142724	0.00951984
2583	216.98	53.3796	3.65833e-05	0.00143767	0.0098969
2581.5	217.105	53.4722	3.87278e-05	0.00142426	0.00940784
2585.98	217.231	53.4413	3.62048e-05	0.00143171	0.0099417
2584.49	217.356	53.5339	3.82232e-05	0.00140936	0.00946757
2588.97	217.482	53.5031	3.58264e-05	0.00142128	0.0098409
2587.47	217.607	53.5957	3.78448e-05	0.0014034	0.00943771
2591.95	217.732	53.5648	3.57002e-05	0.00141085	0.00982223
2590.46	217.858	53.6574	3.73402e-05	0.00139744	0.00940784
2594.93	217.983	53.6266	3.51956e-05	0.00140936	0.0097849
2593.44	218.109	53.7192	3.69617e-05	0.00139446	0.00938171
2597.92	218.234	53.6883	3.45649e-05	0.00138999	0.00973637
2596.43	218.36	53.7809	3.65833e-05	0.00138701	0.00934811
2600.9	218.485	53.75	3.45649e-05	0.00138701	0.00970277
2599.41	218.61	53.8427	3.6331e-05	0.0013751	0.00931824
2603.89	218.736	53.8118	3.44387e-05	0.00137956	0.0096729
2602.4	218.861	53.9044	3.57002e-05	0.0013751	0.00927718
2606.87	218.987	53.8735	3.44387e-05	0.00137956	0.00963557
2605.38	219.112	53.9662	3.51956e-05	0.0013602	0.00925851
2609.86	219.238	53.9353	3.40603e-05	0.0013751	0.0096169
2608.36	219.363	54.0279	3.50695e-05	0.00134828	0.00923984
2612.84	219.488	53.997	3.36818e-05	0.00136914	0.00959451
2611.35	219.614	54.0897	3.4691e-05	0.00133189	0.00920625
2615.83	219.739	54.0588	3.30511e-05	0.00135573	0.00957584
2614.33	219.865	54.1514	3.43126e-05	0.00133338	0.00917638
2618.81	219.99	54.1205	3.29249e-05	0.0013453	0.00955344
2617.32	220.115	54.2131	3.3808e-05	0.00132593	0.00921371
2621.79	220.241	54.1823	3.25465e-05	0.00134232	0.00954224
2620.3	220.366	54.2749	3.36818e-05	0.00131699	0.00912411
2624.78	220.492	54.244	3.22942e-05	0.00133487	0.00946757
2623.29	220.617	54.3366	3.31772e-05	0.00130805	0.00909425
2627.76	220.743	54.3058	3.16634e-05	0.00133338	0.00950491
2626.27	220.868	54.3984	3.26726e-05	0.00129167	0.00906811
2630.75	220.993	54.3675	3.14111e-05	0.00131997	0.00944891
2629.26	221.119	54.4601	3.26726e-05	0.00128422	0.00905318
2633.73	221.244	54.4293	3.07804e-05	0.00131252	0.00941904
2632.24	221.37	54.5219	3.24203e-05	0.00128124	0.00903078
2636.72	221.495	54.491	3.0402e-05	0.00130954	0.00938918
2635.22	221.621	54.5836	3.25465e-05	0.00128124	0.00900465
2639.7	221.746	54.5527	3.01497e-05	0.00129167	0.00935558
2638.21	221.871	54.6454	3.17896e-05	0.00127528	0.00897478
2642.68	221.997	54.6145	2.98974e-05	0.00128571	0.00934438
2641.19	222.122	54.7071	3.16634e-05	0.00127081	0.00896358
2644.18	222.248	54.6762	3.14111e-05	0.0012723	0.00932944
2645.67	222.373	54.7689	2.95189e-05	0.00126634	0.00895238
2647.16	222.498	54.738	3.14111e-05	0.00126187	0.00930331
2648.65	222.624	54.8306	2.88882e-05	0.00126038	0.00891878
2650.15	222.749	54.7997	3.14111e-05	0.00125591	0.00926971
2651.64	222.875	54.8924	2.81313e-05	0.00125442	0.00888518
2653.13	223	54.8615	3.11589e-05	0.0012425	0.00924358
2654.62	223.126	54.9541	2.7879e-05	0.00124548	0.00885532
2656.11	223.251	54.9232	3.05281e-05	0.00124846	0.00922491
2657.61	223.376	55.0158	2.77528e-05	0.00124399	0.00875452
2659.1	223.502	54.985	3.01497e-05	0.00123356	0.00926598
2660.59	223.627	55.0776	2.76267e-05	0.0012425	0.00880305
2662.08	223.753	55.0467	2.98974e-05	0.00123803	0.00917638
2663.58	223.878	55.1393	2.73744e-05	0.00122909	0.00878065
2665.07	224.004	55.1085	2.97712e-05	0.00123207	0.00916145
2666.56	224.129	55.2011	2.73744e-05	0.00122313	0.00874705
2668.05	224.254	55.1702	2.97712e-05	0.00122909	0.00913905
2669.54	224.38	55.2628	2.72482e-05	0.00120526	0.00872465
2671.04	224.505	55.232	2.92666e-05	0.00121867	0.00910918
2672.53	224.631	55.3246	2.67436e-05	0.00120079	0.00870599
2674.02	224.756	55.2937	2.92666e-05	0.00120824	0.00908678
2675.51	224.882	55.3863	2.69959e-05	0.00119781	0.00867612
2677.01	225.007	55.3554	2.8762e-05	0.00120675	0.00906065
2678.5	225.132	55.4481	2.67436e-05	0.00119781	0.00863879
2679.99	225.258	55.4172	2.83836e-05	0.00119483	0.00901958
2681.48	225.383	55.5098	2.67436e-05	0.00119483	0.00861639
2682.97	225.509	55.4789	2.81313e-05	0.00119483	0.00898225
2684.47	225.634	55.5716	2.64913e-05	0.00117695	0.00858279
2685.96	225.759	55.5407	2.76267e-05	0.00119185	0.00895238
2687.45	225.885	55.6333	2.61129e-05	0.00117248	0.00856412
2688.94	226.01	55.6024	2.76267e-05	0.00119185	0.00892625
2690.44	226.136	55.6951	2.58606e-05	0.00115609	0.00855292
2691.93	226.261	55.6642	2.76267e-05	0.00118142	0.00890385
2693.42	226.387	55.7568	2.52298e-05	0.00115162	0.00856786
2694.91	226.512	55.7259	2.76267e-05	0.00117099	0.00888145
2696.4	226.637	55.8185	2.47252e-05	0.00114119	0.00848946
2697.9	226.763	55.7877	2.75005e-05	0.00117248	0.00879185
2699.39	226.888	55.8803	2.47252e-05	0.00112779	0.00845959
2700.88	227.014	55.8494	2.71221e-05	0.00116801	0.00882545
2702.37	227.139	55.942	2.47252e-05	0.00111885	0.00842599
2703.87	227.265	55.9112	2.67436e-05	0.00116205	0.00879185
2705.36	227.39	56.0038	2.44729e-05	0.00110544	0.00841106
2706.85	227.515	55.9729	2.61129e-05	0.00116056	0.00876945
2708.34	227.641	56.0655	2.44729e-05	0.00110991	0.00837746
2709.83	227.766	56.0347	2.57344e-05	0.0011546	0.00872465
2711.33	227.892	56.1273	2.42206e-05	0.00109501	0.00834759
2712.82	228.017	56.0964	2.5356e-05	0.00115013	0.00869852
2714.31	228.142	56.189	2.34638e-05	0.00109501	0.00832893
2715.8	228.268	56.1581	2.49775e-05	0.00113673	0.00869105
2717.29	228.393	56.2508	2.34638e-05	0.00108905	0.00829906
2718.79	228.519	56.2199	2.48514e-05	0.00113226	0.00866865
2720.28	228.644	56.3125	2.34638e-05	0.00107862	0.00827666
2721.77	228.77	56.2816	2.42206e-05	0.00112183	0.00863132
2723.26	228.895	56.3743	2.33376e-05	0.00107564	0.00826546
2724.76	229.02	56.3434	2.40945e-05	0.00112034	0.00862012
2726.25	229.146	56.436	2.32115e-05	0.00106819	0.00822813
2727.74	229.271	56.4051	2.3716e-05	0.00111587	0.00860519
2729.23	229.397	56.4978	2.30853e-05	0.0010667	0.00819453
2730.72	229.522	56.4669	2.35899e-05	0.00110544	0.00859026
2732.22	229.648	56.5595	2.29592e-05	0.00106223	0.00812733
2733.71	229.773	56.5286	2.34638e-05	0.00110395	0.00862385
2735.2	229.898	56.6212	2.24546e-05	0.00105926	0.0081684
2736.69	230.024	56.5904	2.33376e-05	0.00109352	0.00852306
2738.19	230.149	56.683	2.23284e-05	0.00104883	0.00814973
2739.68	230.275	56.6521	2.32115e-05	0.00109501	0.00848946
2741.17	230.4	56.7447	2.20761e-05	0.00104287	0.00811613
2742.66	230.525	56.7139	2.24546e-05	0.00108458	0.00844839
2744.15	230.651	56.8065	2.16977e-05	0.00103691	0.00807133
2745.65	230.776	56.7756	2.23284e-05	0.00107862	0.00842972
2747.14	230.902	56.8682	2.15715e-05	0.00102797	0.00804146
2748.63	231.027	56.8374	2.23284e-05	0.00107415	0.00840733
2750.12	231.153	56.93	2.14454e-05	0.00102201	0.0080116
2751.62	231.278	56.8991	2.20761e-05	0.00106521	0.00838119
2753.11	231.403	56.9917	2.09408e-05	0.00101605	0.00799667
2754.6	231.529	56.9608	2.15715e-05	0.00105777	0.00835133
2756.09	231.654	57.0535	2.09408e-05	0.0010086	0.007978
2757.58	231.78	57.0226	2.13192e-05	0.0010533	0.00833266
2759.08	231.905	57.1152	2.08146e-05	0.000999663	0.00794813
2760.57	232.031	57.0843	2.13192e-05	0.00105032	0.00831399
2762.06	232.156	57.177	2.06885e-05	0.000992214	0.007922
2763.55	232.281	57.1461	2.05623e-05	0.00104287	0.00828413
2765.05	232.407	57.2387	2.00577e-05	0.000989234	0.00790333
2766.54	232.532	57.2078	2.031e-05	0.00104436	0.00825799
2768.03	232.658	57.3005	1.99316e-05	0.000980295	0.00793693
2769.52	232.783	57.2696	2.00577e-05	0.0010384	0.00823186
2771.01	232.909	57.3622	1.95531e-05	0.000983275	0.00783613
2772.51	233.034	57.3313	1.96793e-05	0.00103244	0.00813853
2774	233.159	57.4239	1.95531e-05	0.000972846	0.00781374
2775.49	233.285	57.3931	1.9427e-05	0.00102499	0.00817213
2776.98	233.41	57.4857	1.90485e-05	0.000977316	0.00779134
2778.48	233.536	57.4548	1.87962e-05	0.00101456	0.00813106
2779.97	233.661	57.5474	1.89224e-05	0.000971357	0.0077652
2781.46	233.786	57.5166	1.84178e-05	0.00101009	0.00810493
2782.95	233.912	57.6092	1.89224e-05	0.000966887	0.00774654
2784.44	234.037	57.5783	1.79132e-05	0.00100413	0.00808253
2785.94	234.163	57.6709	1.87962e-05	0.000960928	0.00773534
2787.43	234.288	57.6401	1.7787e-05	0.000998173	0.0080676
2788.92	234.414	57.7327	1.82916e-05	0.000951989	0.00771294
2790.41	234.539	57.7018	1.72824e-05	0.000993704	0.00805266
2791.9	234.664	57.7944	1.82916e-05	0.000950499	0.00767934
2793.4	234.79	57.7635	1.71563e-05	0.000995193	0.0080116
2794.89	234.915	57.8562	1.79132e-05	0.00094007	0.00765694
2796.38	235.041	57.8253	1.65255e-05	0.000989234	0.00798173
2797.87	235.166	57.9179	1.7787e-05	0.00094305	0.00763827
2799.37	235.292	57.887	1.63994e-05	0.000971357	0.00794813
2800.86	235.417	57.9797	1.76609e-05	0.00094007	0.00760467
2802.35	235.542	57.9488	1.60209e-05	0.000963907	0.007922
2803.84	235.668	58.0414	1.76609e-05	0.000928152	0.00758601
2805.33	235.793	58.0105	1.57686e-05	0.000954969	0.0078996
2806.83	235.919	58.1032	1.7787e-05	0.000926662	0.00750761
2808.32	236.044	58.0723	1.52641e-05	0.000949009	0.0079332
2809.81	236.169	58.1649	1.72824e-05	0.000923683	0.00753374
2811.3	236.295	58.134	1.51379e-05	0.00094752	0.00786227
2812.8	236.42	58.2266	1.71563e-05	0.000923683	0.00751134
2814.29	236.546	58.1958	1.50118e-05	0.000934111	0.00785853
2815.78	236.671	58.2884	1.66517e-05	0.000914744	0.00748894
2817.27	236.797	58.2575	1.48856e-05	0.000931132	0.00783987
2818.76	236.922	58.3501	1.63994e-05	0.000916234	0.00745907
2820.26	237.047	58.3193	1.45072e-05	0.000922193	0.00781
2821.75	237.173	58.4119	1.61471e-05	0.000911764	0.00743294
2823.24	237.298	58.381	1.45072e-05	0.000919213	0.00777267
2824.73	237.424	58.4736	1.58948e-05	0.000904315	0.00742548
2826.23	237.549	58.4428	1.42549e-05	0.000911764	0.00772787
2827.72	237.675	58.5354	1.55164e-05	0.000895376	0.00739934
2829.21	237.8	58.5045	1.41287e-05	0.000913254	0.00770547
2830.7	237.925	58.5971	1.55164e-05	0.000883458	0.00736574
2832.19	238.051	58.5662	1.38764e-05	0.000907295	0.00767934
2833.69	238.176	58.6589	1.51379e-05	0.000883458	0.00734334
2835.18	238.302	58.628	1.3498e-05	0.000901335	0.00766067
2836.67	238.427	58.7206	1.46333e-05	0.000878988	0.00731348
2838.16	238.552	58.6897	1.3498e-05	0.000896866	0.00761587
2839.66	238.678	58.7824	1.46333e-05	0.000874519	0.00729854
2841.15	238.803	58.7515	1.31195e-05	0.000883458	0.00759347
2842.64	238.929	58.8441	1.4381e-05	0.000870049	0.00733588
2844.13	239.054	58.8132	1.29934e-05	0.000883458	0.00755241
2845.62	239.18	58.9059	1.41287e-05	0.00086409	0.00726121
2847.12	239.305	58.875	1.28672e-05	0.000876009	0.00747027
2848.61	239.43	58.9676	1.38764e-05	0.000850682	0.00724628
2850.1	239.556	58.9367	1.28672e-05	0.000870049	0.00749267
2851.59	239.681	59.0293	1.33718e-05	0.000841743	0.00723134
2853.09	239.807	58.9985	1.26149e-05	0.000870049	0.00747401
2854.58	239.932	59.0911	1.29934e-05	0.000840253	0.00721268
2856.07	240.058	59.0602	1.22365e-05	0.00086409	0.00745534
2857.56	240.183	59.1528	1.27411e-05	0.000829824	0.00719775
2859.05	240.308	59.122	1.16057e-05	0.000852172	0.00743294
2860.55	240.434	59.2146	1.26149e-05	0.000826845	0.00716788
2862.04	240.559	59.1837	1.13534e-05	0.000846212	0.00742174
2863.53	240.685	59.2763	1.24888e-05	0.000817906	0.00714175
2865.02	240.81	59.2455	1.12273e-05	0.000846212	0.00739934
2866.51	240.936	59.3381	1.24888e-05	0.000814926	0.00711935
2868.01	241.061	59.3072	1.11011e-05	0.000835784	0.00738814
2869.5	241.186	59.3998	1.22365e-05	0.000808967	0.00709695
2870.99	241.312	59.369	1.0975e-05	0.000832804	0.00736574
2872.48	241.437	59.4616	1.21103e-05	0.000794069	0.00708948
2873.98	241.563	59.4307	1.0975e-05	0.000832804	0.00733961
2875.47	241.688	59.5233	1.19842e-05	0.000791089	0.00707081
2876.96	241.813	59.4924	1.0975e-05	0.000828335	0.00730974
2878.45	241.939	59.5851	1.17319e-05	0.00078513	0.00705215
2879.94	242.064	59.5542	1.07227e-05	0.000820886	0.00727241
2881.44	242.19	59.6468	1.14796e-05	0.00078662	0.00704095
2882.93	242.315	59.6159	1.04704e-05	0.000808967	0.00725374
2884.42	242.441	59.7086	1.13534e-05	0.000779171	0.00700362
2885.91	242.566	59.6777	1.02181e-05	0.000803008	0.00723508
2887.41	242.691	59.7703	1.11011e-05	0.000773212	0.00698122
2888.9	242.817	59.7394	1.00919e-05	0.000798538	0.00720148
2890.39	243.068	59.832	1.05965e-05	0.000797049	0.00696255
2891.88	242.942	59.8012	9.71349e-06	0.000768742	0.00717535
2893.37	243.319	59.8938	1.04704e-05	0.000791089	0.00695508
2894.87	243.193	59.8629	9.46119e-06	0.000764273	0.00714548
2896.36	243.569	59.9555	1.03442e-05	0.00078662	0.00695135
2897.85	243.444	59.9247	9.33504e-06	0.000759803	0.00712681
2899.34	243.82	60.0173	1.02181e-05	0.000777681	0.00692895
2900.84	243.695	59.9864	9.08274e-06	0.000747885	0.00710815
2902.33	244.071	60.079	9.96579e-06	0.000768742	0.00690282
2903.82	243.946	60.0482	9.08274e-06	0.000749375	0.00708948
2905.31	244.322	60.1408	9.96579e-06	0.000765763	0.00688042
2906.8	244.196	60.1099	9.08274e-06	0.000743415	0.00707081
2908.3	244.573	60.2025	9.58734e-06	0.000752354	0.00685802
2909.79	244.447	60.1717	8.70429e-06	0.000737456	0.00705588
2911.28	244.824	60.2643	9.46119e-06	0.000752354	0.00682069
2912.77	244.698	60.2334	8.57815e-06	0.000734477	0.00703721
2914.27	245.074	60.326	9.46119e-06	0.000750865	0.00680949
2915.76	244.949	60.2951	8.57815e-06	0.000730007	0.00701108
2917.25	245.325	60.3878	9.33504e-06	0.000741926	0.00678709
2918.74	245.2	60.3569	8.57815e-06	0.000732987	0.00698868
2920.23	245.576	60.4495	9.33504e-06	0.000738946	0.00675722
2921.73	245.451	60.4186	8.57815e-06	0.000725538	0.00695882
2923.22	245.827	60.5113	9.20889e-06	0.000737456	0.00674975
2924.71	245.702	60.4804	8.57815e-06	0.000722558	0.00693268
2926.2	246.078	60.573	9.33504e-06	0.000735966	0.00673855
2927.7	245.952	60.5421	8.452e-06	0.000719579	0.00693268
2929.19	246.329	60.6347	9.33504e-06	0.000731497	0.00672735
2930.68	246.203	60.6039	8.1997e-06	0.000713619	0.00689908
2932.17	246.58	60.6965	9.08274e-06	0.000727028	0.00670869
2933.66	246.454	60.6656	7.9474e-06	0.00071064	0.00688788
2935.16	246.83	60.7582	8.95659e-06	0.000722558	0.00668255
2936.65	246.705	60.7274	7.82125e-06	0.000701701	0.00686922
2938.14	247.081	60.82	9.08274e-06	0.000715109	0.00664522
2939.63	246.956	60.7891	7.4428e-06	0.000701701	0.00683935
2941.12	247.332	60.8817	8.70429e-06	0.00070617	0.00662656
2942.62	247.207	60.8509	7.1905e-06	0.000698721	0.00682069
2944.11	247.583	60.9435	8.57815e-06	0.000692762	0.00660789
2945.6	247.457	60.9126	7.06435e-06	0.000701701	0.00679829
2947.09	247.834	61.0052	8.1997e-06	0.000692762	0.00658176
2948.59	247.708	60.9744	6.68591e-06	0.000695742	0.00676842
2950.08	248.085	61.067	8.07355e-06	0.000686803	0.00657802
2951.57	247.959	61.0361	6.55976e-06	0.000689782	0.00674229
2953.06	248.335	61.1287	7.9474e-06	0.000685313	0.00655562
2954.55	248.21	61.0978	6.43361e-06	0.000685313	0.00671989
2956.05	248.586	61.1905	7.6951e-06	0.000682333	0.00653696
2957.54	248.461	61.1596	6.43361e-06	0.000676374	0.00669375
2959.03	248.837	61.2522	7.6951e-06	0.000680843	0.00652202
2960.52	248.712	61.2213	6.18131e-06	0.000671905	0.00668255
2962.02	249.088	61.314	7.31665e-06	0.000673394	0.00649589
2963.51	248.963	61.2831	5.92901e-06	0.000668925	0.00666389
2965	249.339	61.3757	7.4428e-06	0.000664456	0.00647349
2966.49	249.213	61.3448	5.80286e-06	0.000665945	0.00665269
2967.98	249.59	61.4374	7.1905e-06	0.000659986	0.00645482
2969.48	249.464	61.4066	5.80286e-06	0.000657006	0.00663029
2970.97	249.84	61.4992	6.81206e-06	0.000655517	0.00643989
2972.46	249.715	61.4683	5.67671e-06	0.000652537	0.00661909
2973.95	250.091	61.5609	6.55976e-06	0.000646578	0.00642496
2976.94	249.966	61.5301	6.18131e-06	0.000651047	0.00657802
2975.45	250.342	61.6227	5.42442e-06	0.000645088	0.00641003
2979.92	250.217	61.5918	6.18131e-06	0.000643598	0.00656309
2978.43	250.593	61.6844	5.04597e-06	0.000636149	0.00638763
2982.91	250.468	61.6536	6.18131e-06	0.000639129	0.00652949
2981.41	250.844	61.7462	4.79367e-06	0.00063019	0.00636896
[truncated: 1,990 more rows]

## Sheet: Figure3_b
Mn	tau_B
0.00345575	795.396
0.0069115	541.417
0.0103673	413.086
0.0172788	330.601
0.0241903	255.702
0.0345575	213.255
0.069115	140.713
0.103673	108.514
0.172788	78.8431
0.241903	54.4214
0.345575	36.807
0.69115	24.5695
1.03673	16.2456
1.72788	10.0958
2.41903	7.28551
3.45575	5.91566

## Sheet: Figure3_c
Mn_6kT	Rupture_Rate_6kT	Formation_Rate_6KT		Mn_20kT	Rupture_Rate_20kT	Formation_Rate_20KT
0.00345575	0.00711897	0.00678907		0.00207345	0.00230015	0.00227315
0.0069115	0.0100861	0.00978912		0.00311018	0.00270808	0.0027351
0.0103673	0.0133439	0.0125882		0.00518363	0.00275777	0.00276071
0.0172788	0.01632	0.0157289		0.00725708	0.00360121	0.00380589
0.0241903	0.0186879	0.0199451		0.0103673	0.00437922	0.00436116
0.0345575	0.024409	0.023915		0.0207345	0.00533935	0.00526033
0.069115	0.0343745	0.0355333		0.0311018	0.00937661	0.0093097
0.103673	0.0454322	0.0433124		0.0518363	0.0133277	0.013391
0.172788	0.0518078	0.0545387		0.0725708	0.0184226	0.0182549
0.241903	0.0765061	0.0775316		0.103673	0.0218445	0.0218219
0.345575	0.103034	0.100524		0.207345	0.0412635	0.0407928
0.69115	0.118388	0.122103		0.311018	0.0626281	0.0612383
1.03673	0.16587	0.160043		0.518363	0.145734	0.143295
1.72788	0.219832	0.227818		0.725708	0.238772	0.238489
2.41903	0.283084	0.274518		1.03673	0.36229	0.363261
3.45575	0.325498	0.304277		2.07345	0.584304	0.593328

## Sheet: Figure4_a_b_c
	strain_Mn0.01	Att_Mn0.01	Hyd_Mn0.01		strain_Mn0.25	Att_Mn0.25	Hyd_Mn0.25		strain_Mn0.7	Att_Mn0.7	Hyd_Mn0.7		strain_Mn1.05	Att_Mn1.05	Hyd_Mn1.05
	0.0495	-1688.08	869.657		0.055	-13920.6	20221.2		0.055	-61655.9	185183		0.055	-452.502	3548.84
	0.1395	-1678.38	719.651		0.155	-13855.9	18162.8		0.155	-108058	166223		0.155	-807.428	3221.22
	0.2295	-1315.39	580.202		0.255	-11435.9	16225.7		0.255	-100434	158417		0.255	-794.152	2920.47
	0.3195	-992.793	517.583		0.355	-9285.29	14926.3		0.355	-84676.9	128681		0.355	-686.993	2642.87
	0.4095	-691.572	419.755		0.455	-7277.15	11103.7		0.455	-72751.7	110666		0.455	-552.578	2104.27
	0.4995	-409.515	427.517		0.555	-5396.77	12524.3		0.555	-63069.8	103472		0.555	-479.648	1993.62
	0.5895	-164.667	332.524		0.655	-3764.45	11177.8		0.655	-54406.7	79141.9		0.655	-399.159	1771.17
	0.6795	91.9423	245.854		0.755	-2053.72	8652.1		0.755	-46284.3	76939.3		0.755	-316.22	1495.4
	0.7695	223.974	193.463		0.855	-1173.51	7861.18		0.855	-39014.2	73231.9		0.855	-255.889	1351.03
	0.8595	363.865	172.933		0.955	-240.903	7376.7		0.955	-31963.1	59985.4		0.955	-211.548	1167.87
	0.9495	546.76	164.504		1.055	978.401	6131.66		1.055	-25205.6	47087.8		1.055	-144.006	1055.36
	1.0395	646.35	98.6775		1.155	1642.33	6189.9		1.155	-19243.6	49135.8		1.155	-94.5418	917.215
	1.1295	738.368	113.716		1.255	2255.79	6196.54		1.255	-13436.5	44210.3		1.255	-44.2579	797.696
	1.2195	826.745	67.5843		1.355	2844.97	4991.43		1.355	-8440.66	31747.3		1.355	-21.1589	668.715
	1.3095	912.619	68.0978		1.455	3417.46	4503.93		1.455	-4122.16	31927.9		1.455	8.34544	597.08
	1.3995	1007.01	61.2762		1.555	4046.7	3560.07		1.555	187.896	26427.5		1.555	34.3476	486.009
	1.4895	1054	34.5605		1.655	4359.98	4177.73		1.655	3845.97	21099.4		1.655	73.3551	447.988
	1.5795	1082.39	35.8553		1.755	4549.29	3675.33		1.755	7191.63	24544.1		1.755	115.582	392.941
	1.6695	1130.73	33.1434		1.855	4871.53	3492.7		1.855	10248.3	22598.8		1.855	138.552	466.799
	1.7595	1158.43	47.629		1.955	5056.17	2373.4		1.955	13247.5	18983.9		1.955	138.098	291.88
	1.8495	1169.91	29.7387		2.055	5132.72	2390.02		2.055	15691.9	12391.7		2.055	160.816	270.96
	1.9395	1170.77	9.5502		2.155	5138.5	2036.32		2.155	17741.1	12018.2		2.155	197.669	235.166
	2.0295	1164.32	8.57699		2.255	5095.43	2164.76		2.255	19496.8	9792.33		2.255	206.033	217.562
	2.1195	1171.37	19.1291		2.355	5142.44	1819.15		2.355	21183	8684.79		2.355	182.529	175.029
	2.2095	1164.54	14.3786		2.455	5096.93	1593.3		2.455	22593.7	6527.05		2.455	220.282	157.983
	2.2995	1156.04	12.3511		2.555	5040.26	1722.8		2.555	23445	9368.27		2.555	220.012	208.186
	2.3895	1142.31	9.40472		2.655	4948.72	1523.33		2.655	24506.1	7852.96		2.655	221.982	140.085
	2.4795	1132.78	10.4834		2.755	4885.23	1365.17		2.755	25241.3	6633.52		2.755	187.723	133.619
	2.5695	1101.7	3.82986		2.855	4677.99	899.421		2.855	25969.9	7819.19		2.855	195.728	107.61
	2.6595	1074.22	-0.482993		2.955	4494.77	1107.14		2.955	26304.4	5105.21		2.955	198.779	93.6626
	2.7495	1050.22	9.85581		3.055	4334.82	918.354		3.055	27158.9	4838.09		3.055	184.622	94.4191
	2.8395	1014.86	7.78465		3.155	4099.04	856.905		3.155	27302.6	5833.34		3.155	180.438	114.67
	2.9295	982.687	10.3555		3.255	3884.58	936.27		3.255	27371.1	1868.45		3.255	166.06	24.3029
	3.0195	959.235	-0.309197		3.355	3728.23	823.082		3.355	27375.6	2394.02		3.355	174.45	83.317
	3.1095	939.387	8.49334		3.455	3595.91	778.678		3.455	27181.1	4909.53		3.455	158.853	90.3464
	3.1995	920.216	7.99107		3.555	3468.1	309.025		3.555	27205.1	2274.02		3.555	145.811	24.1877
	3.2895	898.333	-4.95206		3.655	3322.22	641.68		3.655	26781.6	3951.84		3.655	169.04	30.7979
	3.3795	883.132	2.06554		3.755	3220.88	194.413		3.755	26470.1	2642.16		3.755	160.51	8.54058
	3.4695	853.004	-6.91253		3.855	3020.03	487.92		3.855	26229.2	2481.03		3.855	148.176	67.0858
	3.5595	844.995	1.54326		3.955	2966.63	525.374		3.955	25766.6	200.16		3.955	139.162	13.6032
	3.6495	809.11	7.57938		4.055	2727.4	342.853		4.055	25350.7	2259.77		4.055	158.527	-6.06289
	3.7395	782.026	-7.55803		4.155	2546.84	304.364		4.155	24781.5	2587.05		4.155	140.186	31.3577
	3.8295	750.445	-7.32222		4.255	2336.3	109.29		4.255	24133.4	2361.95		4.255	124.941	34.3098
	3.9195	722.315	7.98332		4.355	2148.77	99.0907		4.355	23676.9	2062.09		4.355	125.313	34.9705
	4.0095	696.515	-2.50957		4.455	1976.77	269.782		4.455	23405.2	1140.16		4.455	139.652	10.982
	4.0995	665.832	-7.25712		4.555	1772.21	334.39		4.555	23066	62.2909		4.555	121.08	50.4715
	4.1895	657.736	7.92933		4.655	1718.24	322.145		4.655	22360.2	1994		4.655	111.193	28.9793
	4.2795	644.418	-0.371962		4.755	1629.45	69.5563		4.755	21771.2	1670.43		4.755	112.154	33.0954
	4.3695	622.624	1.21806		4.855	1484.16	194.273		4.855	21297.9	335.121		4.855	120.217	-12.9811
	4.4595	599.005	4.51921		4.955	1326.7	-32.1854		4.955	20876.7	-740.269		4.955	115.156	-14.7197
	4.5495	587.351	6.45016		5.055	1249.01	138.894		5.055	20373.7	1845.86		5.055	95.3698	14.5853
	4.6395	574.587	5.10534		5.155	1163.91	237.202		5.155	19731.8	-885.778		5.155	113.695	16.1899
	4.7295	567.559	8.02877		5.255	1117.06	191.485		5.255	19136.4	1828.95		5.255	126.079	-12.6788
	4.8195	541.049	6.58724		5.355	940.325	122.31		5.355	18605.4	544.007		5.355	113.097	1.7848
	4.9095	536.879	3.12342		5.455	912.53	211.599		5.455	18031.9	-132.719		5.455	106.703	28.9373
	4.9995	525.398	7.09488		5.555	835.985	-14.6534		5.555	17376.7	-628.796		5.555	105.815	20.0712
	5.0895	517.084	-1.1645		5.655	780.56	-67.6525		5.655	16683.1	-1487.83		5.655	103.868	12.5481
	5.1795	503.28	3.98341		5.755	688.532	-77.689		5.755	16247.5	1268.43		5.755	86.5651	-26.3254
	5.2695	496.058	-6.88143		5.855	640.384	-10.4025		5.855	15646.7	-150.03		5.855	86.9264	-14.7119
	5.3595	476.346	-3.84317		5.955	508.97	-34.8661		5.955	15160.7	-1388.48		5.955	85.6203	-27.1284
	5.4495	467.053	-4.99544		6.055	447.019	56.255		6.055	14753	300.595		6.055	99.2188	22.4504
	5.5395	468.236	5.46674		6.155	454.905	-128.555		6.155	14145.4	-266.031		6.155	81.3356	32.3141
	5.6295	464.28	-3.91306		6.255	428.531	100.805		6.255	13514.6	-1141.93		6.255	89.5508	-25.9596
	5.7195	459.748	-7.38176		6.355	398.319	-114.783		6.355	13111.2	1494.3		6.355	101.258	-16.2898
	5.8095	452.333	0.423454		6.455	348.887	-3.62231		6.455	12645.3	-1132.14		6.455	95.3029	15.9834
	5.8995	447.754	5.23745		6.555	318.358	67.1325		6.555	12120.1	-100.894		6.555	79.9148	-6.49068
	5.9895	446.019	-5.44502		6.655	306.794	78.0546		6.655	11773.2	-1415.53		6.655	80.7577	-5.23708
	6.0795	438.009	4.0671		6.755	253.392	142.988		6.755	11229.6	-915.326		6.755	71.3107	0.0468995
	6.1695	427.931	4.40619		6.855	186.204	131.714		6.855	10808.2	1109.82		6.855	70.6917	-21.9354
	6.2595	431.244	4.5532		6.955	208.292	137.953		6.955	10507.6	972.68		6.955	62.097	-2.34691
	6.3495	419.688	-6.22631		7.055	131.256	-131.115		7.055	10180.4	-1378.92		7.055	72.5483	4.32977
	6.4395	419.853	-3.73393		7.155	132.353	140.526		7.155	9922.23	114.262		7.155	67.0263	-17.802
	6.5295	415.658	-5.13626		7.255	104.39	159.789		7.255	9474.59	1215.53		7.255	84.6526	-20.5287
	6.6195	412.449	5.85897		7.355	82.9948	139.157		7.355	9144.23	1178.74		7.355	66.8725	26.3774
	6.7095	406.181	-3.7611		7.455	41.2076	14.9204		7.455	8738.4	0.0108305		7.455	76.522	28.3996
	6.7995	409.735	6.89172		7.555	64.903	91.6868		7.555	8329.24	276.519		7.555	57.9543	22.2551
	6.8895	406.023	-0.899252		7.655	40.1566	-150.678		7.655	7957.23	-150.467		7.655	53.1744	20.298
	6.9795	406.864	6.2916		7.755	45.7623	-106.212		7.755	7579.9	-1051.36		7.755	35.2709	-12.5458
	7.0695	407.279	-3.2154		7.855	48.5266	14.7245		7.855	7373.04	-719.551		7.855	48.6236	11.7675
	7.1595	409.304	-3.17254		7.955	62.0277	-60.2813		7.955	7276.83	-1359.1		7.955	43.0904	15.8611
	7.2495	408.385	5.93073		8.055	55.8973	93.8288		8.055	6892.48	-1060.78		8.055	46.9558	22.0245
	7.3395	409.576	2.11301		8.155	63.8389	51.3253		8.155	6631.22	838.002		8.155	48.3559	-9.14767
	7.4295	402.653	-3.10221		8.255	17.6884	-129.697		8.255	6387.77	-1207.83		8.255	58.5812	15.1168
	7.5195	398.765	0.941654		8.355	-8.2321	19.8637		8.355	6043.49	1060.98		8.355	51.0621	21.8362
	7.6095	399.984	5.83231		8.455	-0.107005	149.935		8.455	5862.94	174.536		8.455	57.0922	-17.628
	7.6995	396.654	2.21991		8.555	-22.3061	108.269		8.555	5664.87	-1115.5		8.555	47.622	2.30152
	7.7895	396.739	-3.28481		8.655	-21.7394	16.5739		8.655	5488.06	-1299.42		8.655	64.6065	-8.02259
	7.875	399.542	0.375756		8.75	-3.05372	-1.01028		8.755	5298.42	1236.6		8.755	41.146	17.9091

[truncated: 2 more sheets: Fig4_d - Fig4D, Fig4_d_inset - Stress_Strain_No]
